# Supplementary material for: Structural basis for the allosteric modulation of rhodopsin by nanobody binding to its extracellular domain
Source: Nat Commun. 2023 Aug 25;14:5209. doi: 10.1038/s41467-023-40911-9 (PMC10457330; doi:10.1038/s41467-023-40911-9)
Supplement: Supplementary file 4 — Source Data [file 41467_2023_40911_MOESM4_ESM.zip]

Archive with 2 entries (2 files):
- Source Data-gels-blots.pdf
- Source Data-graphs.xlsx
