# Supplementary material for: Structural basis for the allosteric modulation of rhodopsin by nanobody binding to its extracellular domain
Source: Nat Commun. 2023 Aug 25;14:5209. doi: 10.1038/s41467-023-40911-9 (PMC10457330; doi:10.1038/s41467-023-40911-9)
Supplement: Supplementary file 4 — Source Data [file 41467_2023_40911_MOESM4_ESM.zip › Source Data-graphs.xlsx]

## Sheet: Fig 1d
Rho binding
	WT	F27A	T28A	F29A	S30A	K31A	Y32A	P53A	T97A	R98A	G99A	Y100A	G101A	T102A	M103A	T104A	I105A	E106A
Repeat #1	0.995573	0.003927	0.672897	0.718544	1.0546	0.385637	0.02361	0.912937	0.29513	0.16365	0.106247	0.074373	0.043286	0.56665	0.181013	0.440728	0.637482	0.668962
Repeat #2	1.07821	0.005903	1.08214	0.794884	0.42184	0.305362	0.003117	0.311658	0.245548	0.155042	0.004793	0.05942	0.121426	0.151107	0.402164	0.68785	0.459616	0.407673
Repeat #3	0.928677	0.003935	0.443089	0.737826	0.389572	0.29513	0.03211	0.6788	0.395819	0.002361	0.005533	0.087949	0.042499	0.590261	0.56665	0.661092	0.520216	0.879488
Repeat #4	0.997541		0.194786				0.008854				0.00059					0.410821	0.767339
Repeat #5	1.02238	0.182474	0.304891	0.164052	0.289645	0.20125	0.164237	0.311231	0.320419	0.304559	0.086317	0.230209	0.373842	0.681211
Repeat #6	0.977623	0.162323	0.341856	0.294125	0.132245	0.171627	0.061068	0.375316	0.196472	0.142616	0.056145	0.202228	0.469659	0.625029	0.382214	0.615216	0.738949	0.77498
	Test details	WT vs. F27A	WT vs. T28A	WT vs. F29A	WT vs. S30A	WT vs. K31A	WT vs. Y32A	WT vs. P53A	WT vs. T97A	WT vs. R98A	WT vs. G99A	WT vs. Y100A	WT vs. G101A	WT vs. T102A	WT vs. M103A	WT vs. T104A	WT vs. I105A	WT vs. E106A
	Mean diff.	0.9283	0.4934	0.4581	0.5424	0.7282	0.9512	0.482	0.7093	0.8464	0.9567	0.8692	0.7899	0.4771	0.617	0.4369	0.3753	0.3172
	95.00% CI of diff.	0.5972 to 1.259	0.1777 to 0.8090	0.1271 to 0.7892	0.2114 to 0.8735	0.3971 to 1.059	0.6355 to 1.267	0.1510 to 0.8131	0.3783 to 1.040	0.5153 to 1.177	0.6411 to 1.272	0.5381 to 1.200	0.4588 to 1.121	0.1461 to 0.8082	0.2641 to 0.9699	0.1058 to 0.7679	0.04422 to 0.7063	-0.03569 to 0.6701
	SE of diff.	0.1118	0.1066	0.1118	0.1118	0.1118	0.1066	0.1118	0.1118	0.1118	0.1066	0.1118	0.1118	0.1118	0.1192	0.1118	0.1118	0.1192

## Sheet: Fig 2a
Surface plasmon resonance (SPR) binding assay - kinetic analysis
7.8 nM		15.6 nM		31.25 nM		62.5 nM		250 nM		1000 nM
Time (s)	Resonance (RU)	Time (s)	Resonance (RU)	Time (s)	Resonance (RU)	Time (s)	Resonance (RU)	Time (s)	Resonance (RU)	Time (s)	Resonance (RU)
0	0	0	0	0	0	-0.01	0.430103	0	0	0.09	0.963208
0.12	-0.0357266	0.1	-0.0356221	0.13	0.10488	0.14	0.420546	0.19	-0.0287358	0.24	0.966913
0.22	-0.0699984	0.25	-0.0587088	0.24	0.218799	0.3	0.410001	0.3	-0.0469633	0.46	0.97037
0.32	-0.101884	0.36	-0.0712797	0.37	0.339453	0.44	0.397797	0.53	-0.0600929	0.64	0.980862
0.43	-0.126598	0.47	-0.0708893	0.5	0.463993	0.59	0.389877	0.69	-0.0708898	0.79	0.994882
0.53	-0.144141	0.57	-0.0529381	0.6	0.585966	0.74	0.38454	0.91	-0.0818895	0.94	1.02065
0.63	-0.155505	0.69	-0.023268	0.71	0.699395	0.86	0.385035	1.08	-0.103307	1.14	1.05451
0.74	-0.164539	0.79	0.0233629	0.81	0.807127	1.04	0.394468	1.23	-0.131988	1.28	1.08534
0.84	-0.168169	0.89	0.0872217	0.94	0.922832	1.27	0.412066	1.38	-0.164036	1.47	1.12571
0.94	-0.166395	1	0.161699	1.09	1.04474	1.51	0.436047	1.54	-0.206483	1.63	1.16654
1.05	-0.159102	1.14	0.233573	1.19	1.17505	1.66	0.470172	1.73	-0.254423	1.8	1.20466
1.15	-0.152956	1.24	0.310629	1.29	1.31376	1.79	0.515469	1.91	-0.298764	1.95	1.25214
1.26	-0.142894	1.36	0.386335	1.43	1.45881	1.92	0.571422	2.07	-0.342001	2.11	1.30033
1.36	-0.129846	1.48	0.458368	1.54	1.61085	2.1	0.640274	2.21	-0.382417	2.26	1.3465
1.49	-0.119228	1.68	0.522432	1.64	1.75717	2.26	0.720778	2.38	-0.42072	2.41	1.39002
1.59	-0.115588	1.82	0.577614	1.75	1.89777	2.39	0.80607	2.58	-0.460317	2.61	1.42451
1.69	-0.117325	1.93	0.627075	1.9	2.0255	2.61	0.893135	2.77	-0.506088	2.75	1.45
1.8	-0.124325	2.03	0.671584	2.01	2.15202	2.73	0.986724	2.99	-0.551925	2.91	1.46623
1.9	-0.139304	2.13	0.713151	2.13	2.25816	2.87	1.08421	3.18	-0.59841	3.12	1.4752
2	-0.167325	2.24	0.746248	2.27	2.34865	3.02	1.17824	3.34	-0.642705	3.23	1.47907
2.1	-0.20839	2.34	0.770595	2.41	2.42286	3.14	1.27373	3.51	-0.68912	3.41	1.47204
2.2	-0.256993	2.44	0.787588	2.52	2.4808	3.26	1.36117	3.67	-0.746003	3.55	1.45225
2.31	-0.308143	2.55	0.798656	2.63	2.53506	3.38	1.44056	3.88	-0.800975	3.71	1.43392
2.41	-0.362937	2.74	0.798504	2.75	2.58565	3.49	1.51084	4.03	-0.846913	3.86	1.41907
2.52	-0.421377	2.85	0.793772	2.87	2.65728	3.59	1.57329	4.2	-0.878289	4.03	1.40904
2.62	-0.467256	2.99	0.785958	2.99	2.74237	3.7	1.63102	4.39	-0.894935	4.17	1.40786
2.72	-0.502291	3.12	0.771264	3.12	2.83482	3.87	1.69141	4.62	-0.899024	4.33	1.4078
2.85	-0.526482	3.25	0.752632	3.26	2.94396	3.98	1.7533	4.78	-0.898277	4.53	1.41343
2.96	-0.536221	3.36	0.738561	3.36	3.05326	4.09	1.81669	4.92	-0.890447	4.74	1.42023
3.06	-0.533647	3.46	0.72905	3.46	3.16272	4.2	1.87653	5.08	-0.867934	4.88	1.42569
3.18	-0.518762	3.56	0.723266	3.59	3.25508	4.39	1.93282	5.25	-0.831203	5.06	1.43132
3.29	-0.491564	3.66	0.726237	3.69	3.33033	4.55	1.98376	5.4	-0.767001	5.22	1.44998
3.41	-0.460515	3.79	0.739596	3.82	3.3882	4.74	2.02936	5.58	-0.690135	5.37	1.46956
3.51	-0.420417	3.91	0.763169	3.97	3.4314	4.93	2.07185	5.73	-0.603899	5.53	1.48088
3.62	-0.374237	4.08	0.783084	4.07	3.45484	5.09	2.11013	5.92	-0.528538	5.69	1.48675
3.72	-0.333264	4.19	0.801933	4.18	3.46511	5.25	2.14533	6.07	-0.44875	5.86	1.48717
3.87	-0.29435	4.33	0.810367	4.3	3.45237	5.42	2.17546	6.24	-0.371436	6.03	1.47501
3.97	-0.257495	4.45	0.809452	4.44	3.42712	5.64	2.19525	6.38	-0.298658	6.18	1.45911
4.08	-0.226572	4.58	0.807289	4.61	3.38936	5.78	2.2047	6.53	-0.230415	6.42	1.44043
4.18	-0.192998	4.68	0.803368	4.71	3.3389	5.92	2.20382	6.7	-0.172625	6.56	1.42017
4.28	-0.156773	4.84	0.80088	4.87	3.28706	6.1	2.19419	6.88	-0.128848	6.72	1.40183
4.39	-0.115706	4.97	0.804279	5	3.24042	6.28	2.18409	7.03	-0.106619	6.86	1.37369
4.52	-0.0700207	5.07	0.80855	5.1	3.20234	6.4	2.17919	7.21	-0.0993053	7.02	1.34496
4.62	-0.0207472	5.18	0.818049	5.22	3.18568	6.53	2.17949	7.37	-0.10484	7.18	1.31502
4.72	0.0320524	5.33	0.833009	5.33	3.17997	6.66	2.185	7.52	-0.115749	7.34	1.27634
4.82	0.0897251	5.46	0.853429	5.45	3.19385	6.84	2.19682	7.68	-0.137133	7.55	1.24437
4.92	0.13543	5.56	0.879309	5.59	3.22437	6.99	2.21044	7.89	-0.162968	7.7	1.21423
5.03	0.170986	5.66	0.903307	5.71	3.27153	7.18	2.22307	8.04	-0.195615	7.91	1.17812
5.13	0.200267	5.76	0.920225	5.81	3.33534	7.31	2.23559	8.29	-0.224128	8.08	1.13496
5.23	0.217928	5.87	0.926697	5.95	3.40672	7.41	2.24455	8.43	-0.247642	8.26	1.08848
5.34	0.223065	5.99	0.918623	6.05	3.47502	7.54	2.24929	8.63	-0.263023	8.4	1.04216
5.44	0.216241	6.09	0.890235	6.16	3.53835	7.68	2.24911	8.78	-0.27488	8.57	1.00465
5.54	0.196265	6.22	0.853982	6.27	3.59949	7.81	2.23866	8.93	-0.292915	8.74	0.976901
5.65	0.16949	6.33	0.816096	6.37	3.64719	7.95	2.21794	9.12	-0.320609	8.93	0.956455
5.75	0.135978	6.43	0.780613	6.48	3.68174	8.09	2.19364	9.31	-0.35477	9.13	0.960547
5.85	0.0943819	6.56	0.750344	6.67	3.69922	8.24	2.16779	9.49	-0.392628	9.33	0.976881
5.96	0.0565761	6.66	0.719121	6.78	3.69606	8.35	2.148	9.72	-0.430276	9.49	0.996548
6.08	0.0168819	6.8	0.691456	6.89	3.67215	8.48	2.1374	9.87	-0.462968	9.63	1.02281
6.18	-0.0297057	6.91	0.663227	7.01	3.63353	8.62	2.13912	10	-0.491493	9.78	1.05325
6.28	-0.081996	7.01	0.638556	7.15	3.56743	8.76	2.14975	10.17	-0.526761	9.98	1.07673
6.38	-0.138723	7.12	0.618353	7.26	3.48503	8.91	2.17562	10.36	-0.565974	10.14	1.10075
6.5	-0.205913	7.24	0.605107	7.37	3.39222	9.08	2.21214	10.5	-0.59952	10.34	1.11949
6.61	-0.283566	7.37	0.60754	7.55	3.29411	9.21	2.25311	10.66	-0.625911	10.52	1.13006
6.71	-0.375814	7.48	0.612176	7.7	3.19068	9.36	2.29055	10.88	-0.634526	10.71	1.13295
6.81	-0.479859	7.6	0.613843	7.85	3.09338	9.49	2.32447	11.06	-0.624592	10.85	1.13054
6.91	-0.595701	7.73	0.612541	7.95	2.99749	9.64	2.34724	11.27	-0.618007	11.03	1.11375
7.03	-0.725752	7.85	0.609456	8.08	2.90659	9.76	2.34976	11.48	-0.611819	11.19	1.08238
7.13	-0.868644	7.98	0.608641	8.19	2.82524	9.94	2.36057	11.67	-0.608045	11.39	1.04485
7.26	-1.01168	8.09	0.61214	8.31	2.75307	10.09	2.38112	11.81	-0.607298	11.61	1.00358
7.36	-1.15485	8.19	0.621949	8.41	2.71359	10.21	2.40789	12.05	-0.608749	11.71	0.958833
7.46	-1.29973	8.32	0.637416	8.52	2.69199	10.33	2.44136	12.22	-0.609648	11.89	0.910529
7.56	-1.44095	8.42	0.661042	8.63	2.69506	10.48	2.48258	12.42	-0.618811	12.06	0.850312
7.66	-1.57852	8.52	0.686648	8.74	2.71762	10.6	2.52904	12.58	-0.637699	12.2	0.781788
7.77	-1.70466	8.66	0.712752	8.85	2.75787	10.73	2.5778	12.74	-0.668912	12.36	0.697292
7.87	-1.82215	8.76	0.745189	8.95	2.80439	10.87	2.63397	12.91	-0.715717	12.51	0.607456
7.97	-1.92183	8.87	0.776067	9.11	2.85972	11.02	2.69992	13.11	-0.764274	12.65	0.516848
8.08	-2.00129	8.99	0.80713	9.21	2.92045	11.2	2.77566	13.28	-0.814855	12.78	0.420658
8.18	-2.05621	9.1	0.836185	9.34	2.97693	11.36	2.85296	13.48	-0.870215	12.97	0.319569
8.31	-2.08684	9.22	0.866493	9.45	3.0236	11.51	2.93327	13.7	-0.933242	13.11	0.213581
8.41	-2.08917	9.32	0.896102	9.56	3.05634	11.62	3.006	13.88	-0.999055	13.27	0.100959
8.51	-2.07101	9.44	0.922514	9.69	3.07655	11.74	3.07399	14.02	-1.05728	13.42	-0.00065035
8.62	-2.03629	9.59	0.945727	9.83	3.08424	11.92	3.1344	14.16	-1.10792	13.63	-0.0849004
8.72	-1.99848	9.69	0.970046	9.94	3.0734	12.05	3.18116	14.35	-1.15126	13.81	-0.160037
8.83	-1.95756	9.79	0.994786	10.09	3.05177	12.17	3.21426	14.52	-1.17829	13.97	-0.219941
8.93	-1.9192	9.89	1.01995	10.2	3.02655	12.32	3.22658	14.66	-1.20178	14.18	-0.27062
9.03	-1.89105	9.99	1.04625	10.32	2.99911	12.45	3.2227	14.8	-1.22171	14.33	-0.31015
9.15	-1.87332	10.1	1.07155	10.42	2.97782	12.56	3.211	14.96	-1.23578	14.49	-0.333723
9.26	-1.86602	10.2	1.09112	10.55	2.9649	12.71	3.18891	15.15	-1.2402	14.64	-0.341337
9.36	-1.85891	10.34	1.10902	10.67	2.94904	12.83	3.15723	15.31	-1.22183	14.82	-0.335249
9.46	-1.85622	10.44	1.1247	10.79	2.94153	12.96	3.1197	15.45	-1.19088	14.96	-0.318153
9.56	-1.85373	10.56	1.13697	10.93	2.94095	13.1	3.07422	15.64	-1.1521	15.11	-0.307961
9.67	-1.84148	10.66	1.14583	11.03	2.94288	13.21	3.02167	15.79	-1.10747	15.25	-0.304671
9.77	-1.81926	10.78	1.15257	11.16	2.94409	13.34	2.97113	15.94	-1.0654	15.48	-0.309934
9.87	-1.78707	10.88	1.15639	11.31	2.94804	13.48	2.92987	16.13	-1.02845	15.63	-0.314952
9.97	-1.74432	11	1.16112	11.43	2.96666	13.64	2.89951	16.32	-0.991186	15.77	-0.314998
10.08	-1.69039	11.11	1.16659	11.56	2.98495	13.78	2.89189	16.49	-0.94287	15.93	-0.309329
10.18	-1.62507	11.22	1.1728	11.68	3.00308	13.9	2.8954	16.66	-0.891907	16.11	-0.296172
10.29	-1.54835	11.37	1.1829	11.78	3.0177	14.03	2.91003	16.85	-0.838298	16.28	-0.276569
10.39	-1.47776	11.5	1.19508	11.89	3.03648	14.19	2.92994	17.01	-0.788654	16.43	-0.256419
10.49	-1.4133	11.61	1.20946	12	3.05942	14.45	2.94983	17.15	-0.755927	16.59	-0.236879
10.59	-1.35497	11.71	1.21906	12.1	3.08214	14.6	2.97494	17.31	-0.733563	16.74	-0.217486
10.69	-1.30093	11.88	1.22252	12.22	3.11235	14.77	3.00524	17.49	-0.719001	16.93	-0.19964
10.8	-1.25076	11.99	1.21748	12.32	3.15003	14.9	3.04314	17.71	-0.716762	17.08	-0.171695
10.9	-1.20447	12.09	1.20153	12.42	3.20008	15.03	3.08424	17.87	-0.72068	17.28	-0.137037
11	-1.16516	12.2	1.17431	12.55	3.25073	15.14	3.12853	18.02	-0.721187	17.47	-0.105586
11.11	-1.13221	12.3	1.13969	12.66	3.30201	15.29	3.16895	18.2	-0.721264	17.68	-0.077796
11.21	-1.10563	12.4	1.09437	12.77	3.35064	15.41	3.20455	18.39	-0.718374	17.85	-0.0613781
11.31	-1.08542	12.51	1.04421	12.87	3.39869	15.56	3.23212	18.57	-0.705774	18	-0.0517117
11.41	-1.06773	12.62	0.980693	13.02	3.4486	15.72	3.24688	18.74	-0.678939	18.15	-0.0357806
11.51	-1.05116	12.72	0.903823	13.12	3.48141	15.83	3.24884	18.92	-0.63767	18.34	-0.013585
11.61	-1.03879	12.82	0.819776	13.24	3.5015	16	3.24831	19.12	-0.574933	18.5	0.0097485
11.74	-1.02908	12.98	0.729777	13.35	3.50887	16.21	3.24822	19.31	-0.49406	18.64	0.040806
11.84	-1.01521	13.1	0.633586	13.49	3.50482	16.31	3.24511	19.48	-0.41296	18.8	0.0667936
11.95	-1.00127	13.23	0.531202	13.6	3.48244	16.47	3.23423	19.67	-0.324462	18.99	0.0877113
12.05	-0.98728	13.38	0.426095	13.7	3.44173	16.59	3.21445	19.85	-0.235245	19.13	0.108314
12.16	-0.970198	13.51	0.315945	13.84	3.40233	16.71	3.18577	20	-0.147295	19.29	0.127552
12.26	-0.952059	13.65	0.206931	13.97	3.36515	16.82	3.15133	20.23	-0.0595784	19.43	0.148312
12.36	-0.937925	13.77	0.0958464	14.08	3.33382	16.93	3.11411	20.41	0.0269451	19.63	0.171542
12.46	-0.930182	13.88	-0.011724	14.2	3.29959	17.1	3.07275	20.59	0.1078	19.79	0.198491
12.58	-0.929292	13.98	-0.114789	14.35	3.27803	17.24	3.02662	20.77	0.182988	19.97	0.229091
12.68	-0.930191	14.08	-0.206482	14.48	3.26914	17.39	2.97297	20.92	0.249897	20.14	0.26559
12.79	-0.930494	14.2	-0.279878	14.59	3.27174	17.55	2.91062	21.07	0.306761	20.3	0.303171
12.89	-0.938204	14.3	-0.337342	14.69	3.28444	17.65	2.84412	21.23	0.364819	20.47	0.341836
13	-0.967358	14.41	-0.378873	14.83	3.3059	17.78	2.7772	21.4	0.422236	20.65	0.374741
13.1	-1.0097	14.51	-0.405622	14.96	3.33428	17.92	2.71262	21.62	0.472807	20.83	0.396809
13.2	-1.06285	14.61	-0.425725	15.11	3.35049	18.07	2.66512	21.78	0.527386	20.99	0.409735
13.31	-1.12714	14.72	-0.44149	15.22	3.35452	18.23	2.62905	21.93	0.582402	21.16	0.414358
13.41	-1.19607	14.85	-0.452192	15.33	3.34499	18.35	2.59697	22.09	0.635226	21.34	0.421571
13.53	-1.27918	14.96	-0.460065	15.46	3.33064	18.5	2.57155	22.24	0.690247	21.55	0.421
13.66	-1.36953	15.06	-0.471626	15.6	3.31241	18.65	2.5528	22.43	0.730213	21.73	0.406047
13.76	-1.46668	15.17	-0.488215	15.7	3.29031	18.78	2.54846	22.6	0.756709	21.87	0.38449
13.87	-1.57063	15.3	-0.508997	15.8	3.25862	18.93	2.55816	22.76	0.769541	22.07	0.356328
13.97	-1.6766	15.45	-0.539002	15.9	3.21736	19.05	2.59237	22.94	0.760309	22.25	0.314292
14.07	-1.7794	15.55	-0.575869	16.01	3.1668	19.15	2.63456	23.09	0.737764	22.42	0.269431
14.17	-1.88421	15.66	-0.61848	16.11	3.11514	19.28	2.68249	23.29	0.716566	22.57	0.217398
14.28	-1.98844	15.76	-0.664225	16.23	3.05548	19.4	2.73386	23.46	0.690452	22.72	0.158003
14.39	-2.08627	15.88	-0.71126	16.37	2.98122	19.56	2.78265	23.7	0.654615	22.91	0.0912474
14.49	-2.18076	15.98	-0.759846	16.51	2.92264	19.69	2.83342	23.85	0.60693	23.05	0.02675
14.59	-2.26864	16.14	-0.811048	16.65	2.87494	19.81	2.88673	24.05	0.554864	23.22	-0.0237122
14.7	-2.34992	16.26	-0.862633	16.75	2.83811	19.92	2.93937	24.22	0.503455	23.39	-0.0567888
14.8	-2.43462	16.4	-0.910998	16.88	2.81131	20.03	2.99132	24.38	0.460802	23.53	-0.0724796
14.93	-2.52276	16.51	-0.956707	16.98	2.80163	20.13	3.04075	24.54	0.439056	23.68	-0.0722354
15.03	-2.61615	16.61	-1.00293	17.11	2.80886	20.28	3.08099	24.73	0.440542	23.85	-0.0540399
15.13	-2.71456	16.74	-1.04593	17.22	2.83802	20.41	3.10691	24.91	0.450959	24.02	-0.0148038
15.23	-2.81949	16.86	-1.08426	17.35	2.87356	20.52	3.11852	25.1	0.46824	24.18	0.0428457
15.34	-2.93088	16.98	-1.1184	17.47	2.92594	20.63	3.11582	25.25	0.495318	24.37	0.141124
15.45	-3.04871	17.08	-1.14835	17.57	2.99516	20.76	3.10371	25.43	0.540662	24.51	0.264775
15.55	-3.15963	17.19	-1.17497	17.68	3.06375	20.91	3.08935	25.61	0.604826	24.67	0.396688
15.65	-3.26544	17.29	-1.19817	17.78	3.13169	21.03	3.07452	25.82	0.691914	24.85	0.539541
15.75	-3.36615	17.39	-1.21793	17.91	3.19333	21.14	3.06492	25.97	0.801106	25.03	0.687104
15.86	-3.4564	17.49	-1.23425	18.05	3.25121	21.27	3.06255	26.15	0.926196	25.2	0.844616
15.96	-3.52755	17.6	-1.24989	18.18	3.31007	21.38	3.0688	26.31	1.06137	25.35	1.00427
16.08	-3.58014	17.7	-1.25855	18.3	3.36225	21.48	3.08581	26.47	1.20894	25.51	1.16458
16.18	-3.61419	17.82	-1.26652	18.44	3.40376	21.65	3.11093	26.63	1.37468	25.67	1.32475
16.28	-3.63352	17.93	-1.28134	18.54	3.44586	21.76	3.14416	26.88	1.56215	25.84	1.49265
16.39	-3.63819	18.03	-1.30272	18.64	3.49261	21.88	3.18551	27.04	1.7747	26	1.63942
16.51	-3.62821	18.14	-1.33063	18.79	3.54399	22.01	3.22904	27.27	2.00092	26.21	1.7763
16.61	-3.61545	18.25	-1.36552	18.89	3.60359	22.11	3.27615	27.38	2.23454	26.39	1.90673
16.71	-3.60082	18.35	-1.40244	19	3.6714	22.22	3.31049	27.59	2.47097	26.54	2.04183
16.82	-3.57932	18.45	-1.4401	19.15	3.765	22.34	3.33481	27.76	2.72182	26.7	2.19095
16.92	-3.55094	18.58	-1.47979	19.25	3.88439	22.44	3.34912	27.93	2.98908	26.9	2.36313
17.03	-3.52435	18.71	-1.5271	19.37	4.02958	22.6	3.34378	28.1	3.27018	27.09	2.56326
17.16	-3.49353	18.84	-1.58305	19.53	4.19868	22.72	3.32643	28.28	3.56104	27.23	2.79467
17.26	-3.45847	18.95	-1.65506	19.64	4.38649	22.82	3.30403	28.42	3.8649	27.39	3.05578
17.37	-3.41386	19.07	-1.72975	19.77	4.59302	22.94	3.2772	28.6	4.17038	27.56	3.34504
17.47	-3.35501	19.19	-1.80965	19.89	4.8071	23.06	3.25119	28.75	4.47336	27.71	3.66059
17.57	-3.28094	19.34	-1.89477	20.02	5.02872	23.18	3.23315	28.93	4.7889	27.87	3.99163
17.67	-3.18922	19.45	-1.9863	20.15	5.24597	23.33	3.22367	29.09	5.117	28.08	4.33815
17.78	-3.07895	19.55	-2.07674	20.26	5.46358	23.46	3.218	29.27	5.47413	28.27	4.68907
17.89	-2.96282	19.67	-2.1613	20.41	5.67367	23.56	3.21108	29.43	5.84843	28.42	5.03748
17.99	-2.84085	19.79	-2.23955	20.52	5.85273	23.72	3.20643	29.59	6.23805	28.6	5.39022
18.09	-2.71302	19.92	-2.30684	20.66	5.99978	23.86	3.19019	29.76	6.63941	28.76	5.74729
18.19	-2.58844	20.02	-2.36336	20.77	6.11482	23.96	3.16163	29.91	7.05977	28.92	6.10646
18.3	-2.46909	20.13	-2.40291	20.9	6.20206	24.16	3.1195	30.08	7.49486	29.07	6.46325
18.4	-2.36278	20.23	-2.42391	21	6.25963	24.29	3.06929	30.3	7.93557	29.25	6.82263
18.51	-2.27416	20.33	-2.43511	21.13	6.29435	24.42	3.0037	30.46	8.39029	29.4	7.18249
18.61	-2.20775	20.44	-2.43556	21.23	6.30369	24.55	2.92387	30.63	8.85519	29.56	7.55507
18.71	-2.16595	20.54	-2.427	21.34	6.30169	24.68	2.83299	30.78	9.336	29.72	7.93926
18.83	-2.14878	20.64	-2.41222	21.45	6.28218	24.84	2.72615	30.96	9.8166	29.89	8.33504
18.93	-2.14854	20.74	-2.40219	21.57	6.26078	24.95	2.6145	31.14	10.2999	30.05	8.74591
19.06	-2.17122	20.84	-2.3974	21.69	6.24234	25.06	2.5056	31.35	10.8051	30.22	9.14785
19.16	-2.20904	20.95	-2.39785	21.8	6.23261	25.24	2.40193	31.53	11.3274	30.41	9.54528
19.26	-2.25166	21.05	-2.3992	21.9	6.22802	25.38	2.30916	31.71	11.8626	30.59	9.9137
19.37	-2.28929	21.15	-2.40201	22.04	6.2365	25.49	2.23237	31.87	12.4058	30.77	10.2746
19.47	-2.32195	21.26	-2.40628	22.15	6.25995	25.64	2.17156	32.02	12.9616	30.94	10.6199
19.58	-2.34963	21.36	-2.4101	22.27	6.2949	25.79	2.1298	32.17	13.5563	31.12	10.9471
19.68	-2.36881	21.46	-2.40725	22.39	6.32992	25.9	2.10207	32.38	14.1623	31.29	11.2558
19.78	-2.3815	21.56	-2.39599	22.49	6.37088	26.03	2.09	32.59	14.7736	31.5	11.5443
19.89	-2.38769	21.66	-2.37477	22.64	6.42979	26.15	2.09818	32.73	15.3787	31.66	11.8151
19.99	-2.39604	21.79	-2.35022	22.74	6.48658	26.28	2.12293	32.88	15.9721	31.82	12.0706
20.1	-2.40032	21.89	-2.32296	22.87	6.54124	26.41	2.15669	33.1	16.5639	32.02	12.3159
20.2	-2.40476	21.99	-2.2911	23.03	6.6003	26.54	2.19112	33.29	17.1508	32.21	12.565
20.3	-2.41562	22.09	-2.25898	23.14	6.66402	26.69	2.23407	33.45	17.7463	32.42	12.8211
20.41	-2.43439	22.19	-2.23165	23.27	6.72871	26.84	2.28219	33.61	18.3585	32.57	13.0877
20.51	-2.45122	22.3	-2.20818	23.39	6.7909	26.96	2.32789	33.8	18.9888	32.72	13.3583
20.61	-2.47105	22.4	-2.19241	23.5	6.84926	27.08	2.36952	33.95	19.6355	32.89	13.6333
20.72	-2.4921	22.51	-2.18926	23.61	6.90244	27.23	2.40232	34.12	20.2953	33.08	13.9177
20.82	-2.51354	22.66	-2.1987	23.74	6.93696	27.33	2.42989	34.27	20.9705	33.25	14.206
20.92	-2.53538	22.76	-2.22076	23.86	6.95282	27.44	2.45223	34.44	21.6605	33.39	14.499
21.02	-2.55296	22.87	-2.25033	23.98	6.95975	27.58	2.46888	34.6	22.363	33.57	14.7967
21.13	-2.56688	22.97	-2.28724	24.1	6.94802	27.69	2.48215	34.75	23.0818	33.71	15.0983
21.23	-2.58416	23.07	-2.33164	24.21	6.90537	27.8	2.49055	34.9	23.818	33.89	15.3988
21.33	-2.60728	23.17	-2.38215	24.35	6.85129	27.93	2.49295	35.11	24.5605	34.05	15.6952
21.43	-2.63519	23.27	-2.4381	24.5	6.7703	28.06	2.48829	35.28	25.3133	34.22	15.9792
21.53	-2.66788	23.38	-2.49992	24.64	6.66586	28.21	2.47883	35.43	26.07	34.37	16.2542
21.63	-2.70225	23.48	-2.56381	24.77	6.55727	28.32	2.45889	35.58	26.8359	34.56	16.5239
21.73	-2.74142	23.58	-2.62566	24.88	6.44624	28.43	2.43388	35.77	27.6144	34.76	16.7825
21.84	-2.77712	23.7	-2.68019	24.99	6.33603	28.59	2.40645	35.92	28.4072	34.91	17.0362
21.97	-2.80509	23.8	-2.72739	25.12	6.2376	28.71	2.37657	36.09	29.2179	35.08	17.2848
22.08	-2.82536	23.9	-2.76402	25.24	6.16404	28.83	2.34566	36.27	30.0368	35.29	17.5251
22.18	-2.84376	24	-2.79012	25.34	6.11496	28.96	2.32142	36.51	30.8603	35.48	17.7633
22.28	-2.85022	24.13	-2.80525	25.48	6.08014	29.1	2.31093	36.69	31.6847	35.67	18.0256
22.39	-2.84629	24.25	-2.81064	25.58	6.0672	29.22	2.30466	36.85	32.5145	35.81	18.3093
22.49	-2.8338	24.36	-2.80721	25.69	6.07702	29.34	2.30794	37	33.3553	36.02	18.6208
22.6	-2.81711	24.46	-2.79495	25.79	6.10952	29.47	2.32605	37.19	34.2044	36.17	18.9601
22.7	-2.79947	24.57	-2.77578	25.93	6.14694	29.59	2.36025	37.36	35.0568	36.34	19.3281
22.81	-2.77848	24.67	-2.7525	26.04	6.17884	29.76	2.40608	37.5	35.9148	36.49	19.7561
22.91	-2.76039	24.77	-2.73037	26.14	6.2011	29.86	2.46375	37.67	36.7765	36.69	20.2472
23.02	-2.74284	24.87	-2.7094	26.28	6.21373	29.98	2.53581	37.83	37.6404	36.83	20.7945
23.12	-2.72669	24.98	-2.69208	26.41	6.20995	30.1	2.62059	37.98	38.5098	36.98	21.3883
23.22	-2.70941	25.08	-2.68295	26.52	6.18976	30.25	2.71194	38.14	39.3948	37.15	22.0524
23.33	-2.6883	25.18	-2.67672	26.65	6.15602	30.4	2.81616	38.33	40.2976	37.34	22.7687
23.43	-2.66576	25.32	-2.67078	26.79	6.1248	30.55	2.93721	38.54	41.2156	37.5	23.5404
23.53	-2.63743	25.42	-2.66547	26.91	6.09751	30.71	3.07048	38.75	42.1499	37.65	24.3678
23.64	-2.58591	25.52	-2.66078	27.05	6.07887	30.87	3.21221	38.9	43.1058	37.8	25.282
23.74	-2.51834	25.62	-2.65476	27.16	6.08846	30.97	3.36072	39.08	44.0779	37.99	26.2832
23.85	-2.43386	25.72	-2.64465	27.31	6.12628	31.12	3.50141	39.27	45.0587	38.16	27.3402
23.95	-2.33588	25.83	-2.62815	27.41	6.20027	31.23	3.63762	39.43	46.0489	38.32	28.4523
24.05	-2.23456	25.97	-2.61558	27.55	6.30117	31.36	3.78053	39.64	47.0453	38.48	29.6178
24.15	-2.1223	26.07	-2.60791	27.65	6.42498	31.48	3.92669	39.78	48.0482	38.65	30.873
24.26	-2.01476	26.19	-2.60698	27.75	6.57015	31.63	4.07992	39.95	49.0722	38.82	32.1939
24.36	-1.91492	26.3	-2.61146	27.89	6.73668	31.77	4.2313	40.1	50.1151	38.98	33.577
24.46	-1.82473	26.4	-2.62396	27.99	6.92195	31.89	4.38186	40.27	51.1795	39.16	35.0259
24.56	-1.74894	26.5	-2.64448	28.13	7.12595	32.02	4.52004	40.42	52.2613	39.32	36.5675
24.67	-1.68969	26.61	-2.66982	28.27	7.34176	32.13	4.65585	40.61	53.3456	39.46	38.1709
24.77	-1.64611	26.71	-2.69675	28.44	7.56117	32.24	4.78666	41.05	54.4275	39.61	39.8386
24.87	-1.61502	26.82	-2.72527	28.57	7.786	32.36	4.91719	41.16	55.5169	39.76	41.5758
24.98	-1.59655	26.92	-2.75081	28.67	8.01626	32.49	5.04789	41.31	56.6139	39.92	43.3981
25.09	-1.5824	27.02	-2.77169	28.81	8.22944	32.63	5.17338	41.47	57.7335	40.14	45.2987
25.19	-1.57001	27.13	-2.78614	28.96	8.42552	32.77	5.29365	41.62	58.8672	40.27	47.2346
25.3	-1.55938	27.23	-2.79488	29.07	8.60605	32.88	5.4156	41.78	60.0106	40.47	49.2024
25.4	-1.54322	27.34	-2.79896	29.23	8.77724	33.03	5.53922	41.93	61.1584	40.59	51.1958
25.51	-1.5221	27.48	-2.80549	29.34	8.92185	33.16	5.66476	42.11	62.2946	40.74	53.2386
25.65	-1.49678	27.58	-2.80585	29.45	9.04365	33.3	5.80325	42.32	63.4241	40.87	55.3008
25.77	-1.46727	27.68	-2.80735	29.56	9.13394	33.42	5.95519	42.49	64.5629	41.02	57.3648
25.9	-1.43293	27.8	-2.80535	29.71	9.19271	33.54	6.12687	42.64	65.7109	41.21	59.4507
26	-1.39693	27.95	-2.79987	29.84	9.21892	33.67	6.31828	42.79	66.8649	41.37	61.5679
26.1	-1.35927	28.05	-2.796	29.96	9.22399	33.8	6.52341	42.97	68.02	41.51	63.7004
26.2	-1.32146	28.15	-2.7929	30.07	9.23019	33.91	6.73597	43.16	69.1686	41.72	65.8701
26.31	-1.28431	28.26	-2.78332	30.17	9.24558	34.02	6.96515	43.32	70.3103	41.87	68.0743
26.41	-1.24216	28.36	-2.76725	30.28	9.26879	34.15	7.2016	43.49	71.44	42.02	70.3092
26.52	-1.19992	28.46	-2.74103	30.41	9.31478	34.32	7.44365	43.68	72.5575	42.17	72.5836
26.62	-1.16076	28.57	-2.71071	30.51	9.37876	34.43	7.6913	43.84	73.6707	42.33	74.8819
26.72	-1.1247	28.71	-2.67627	30.62	9.4802	34.55	7.93825	44.05	74.7777	42.48	77.2041
26.83	-1.09095	28.81	-2.63632	30.73	9.60913	34.66	8.18993	44.2	75.8797	42.64	79.5476
26.93	-1.06102	28.92	-2.58953	30.84	9.75666	34.76	8.44748	44.36	76.9809	42.82	81.9097
27.03	-1.03138	29.02	-2.53691	30.97	9.91843	34.87	8.70458	44.53	78.0762	43.01	84.2848
27.13	-1.00642	29.12	-2.47476	31.12	10.0886	34.99	8.96516	44.71	79.172	43.19	86.6704
27.24	-0.991829	29.22	-2.40141	31.25	10.2681	35.13	9.2202	44.9	80.2623	43.35	89.0631
27.35	-0.98587	29.33	-2.33034	31.35	10.4472	35.27	9.47644	45.07	81.351	43.51	91.4557
27.45	-0.994221	29.43	-2.26285	31.46	10.6054	35.41	9.74214	45.27	82.4269	43.65	93.8695
27.56	-1.01688	29.54	-2.20114	31.56	10.743	35.54	10.0093	45.43	83.4962	43.8	96.2947
27.67	-1.04549	29.64	-2.13908	31.67	10.8507	35.67	10.2797	45.62	84.5614	43.95	98.7273
27.77	-1.08006	29.74	-2.07814	31.79	10.9277	35.78	10.5564	45.86	85.6198	44.12	101.159
27.88	-1.11782	29.87	-2.02427	31.91	10.974	35.93	10.831	46.15	86.6682	44.3	103.604
27.98	-1.15878	30.02	-1.97255	32.03	10.9985	36.05	11.1048	46.53	87.7071	44.48	106.05
28.09	-1.21115	30.21	-1.92048	32.18	11.004	36.17	11.3789	46.86	88.7432	44.64	108.498
28.19	-1.26582	30.32	-1.86805	32.31	10.9903	36.32	11.6537	47.17	89.7787	44.82	110.964
28.29	-1.32281	30.44	-1.81645	32.44	10.9752	36.45	11.932	47.53	90.8119	45.02	113.443
28.39	-1.38286	30.58	-1.75772	32.54	10.9541	36.57	12.2148	47.9	91.8249	45.2	115.954
28.49	-1.44596	30.7	-1.70155	32.68	10.9435	36.68	12.5036	48.25	92.8305	45.4	118.488
28.62	-1.5098	30.8	-1.6534	32.79	10.9434	36.83	12.7985	48.6	93.8232	45.57	121.034
28.73	-1.57406	30.93	-1.61726	32.89	10.9705	36.97	13.1067	48.97	94.8081	45.78	123.598
28.83	-1.6328	31.04	-1.59295	33	11.0248	37.09	13.4334	49.33	95.7841	45.89	126.186
28.93	-1.68908	31.14	-1.57584	33.13	11.1072	37.21	13.785	49.7	96.7522	46.03	128.793
29.05	-1.74293	31.25	-1.57083	33.24	11.2066	37.4	14.1526	50.04	97.7149	46.19	131.422
29.16	-1.79055	31.36	-1.57369	33.36	11.3244	37.51	14.5387	50.37	98.6715	46.39	134.085
29.27	-1.83095	31.49	-1.57526	33.5	11.4609	37.66	14.9412	50.73	99.6132	46.57	136.768
29.37	-1.86268	31.6	-1.57554	33.6	11.5948	37.8	15.3534	51.07	100.537	46.71	139.477
29.47	-1.88591	31.83	-1.5705	33.72	11.7358	37.91	15.776	51.37	101.46	46.85	142.207
29.58	-1.90295	31.94	-1.55755	33.85	11.8683	38.06	16.2033	51.74	102.389	47.03	144.95
29.69	-1.9118	32.04	-1.53669	33.95	11.996	38.19	16.6407	52.1	103.309	47.18	147.731
29.79	-1.9104	32.15	-1.50669	34.08	12.1043	38.32	17.0833	52.46	104.216	47.33	150.526
29.9	-1.9024	32.25	-1.46972	34.18	12.2042	38.43	17.5224	52.85	105.108	47.51	153.356
30.01	-1.88952	32.36	-1.4345	34.3	12.2874	38.57	17.9602	53.22	105.985	47.69	156.208
30.13	-1.87179	32.47	-1.3956	34.43	12.354	38.76	18.3966	53.58	106.848	47.84	159.091
30.23	-1.84828	32.62	-1.35724	34.54	12.4253	38.9	18.8283	53.94	107.671	48.01	161.988
30.33	-1.81901	32.72	-1.31984	34.67	12.5062	39.02	19.2569	54.28	108.49	48.18	164.898
30.43	-1.78322	32.85	-1.29432	34.77	12.5896	39.14	19.6878	54.67	109.313	48.36	167.816
30.54	-1.74102	32.96	-1.27547	34.88	12.6697	39.25	20.1192	55.04	110.144	48.51	170.744
30.64	-1.69215	33.09	-1.26259	34.98	12.7635	39.42	20.5526	55.41	110.976	48.66	173.682
30.77	-1.64011	33.2	-1.25505	35.08	12.8655	39.57	20.9796	55.78	111.818	48.84	176.637
30.88	-1.58718	33.94	-1.24861	35.19	12.9706	39.71	21.4025	56.19	112.669	49.02	179.606
30.98	-1.53338	34.07	-1.23894	35.3	13.0753	39.86	21.8215	56.53	113.52	49.18	182.588
31.08	-1.47597	34.23	-1.22189	35.42	13.1708	39.98	22.2375	56.86	114.377	49.36	185.574
31.19	-1.4265	34.36	-1.19747	35.53	13.2549	40.1	22.6534	57.19	115.238	49.54	188.552
31.29	-1.38109	34.5	-1.16734	35.67	13.3199	40.21	23.0758	57.59	116.102	49.7	191.528
31.39	-1.3409	34.63	-1.12696	35.79	13.3707	40.32	23.5066	57.93	116.955	49.86	194.505
31.49	-1.30698	34.74	-1.07631	35.91	13.4206	40.48	23.9445	58.27	117.798	50.01	197.486
31.6	-1.27412	34.85	-1.01842	36.02	13.4695	40.59	24.3879	58.7	118.64	50.16	200.474
31.7	-1.24232	34.95	-0.960634	36.13	13.5096	40.73	24.8406	59.06	119.49	50.33	203.468
31.8	-1.21097	35.05	-0.905239	36.23	13.5502	40.89	25.3023	59.45	120.334	50.52	206.465
31.9	-1.1767	35.22	-0.847812	36.36	13.6062	41.03	25.7684	59.76	121.168	50.68	209.466
32.01	-1.13247	35.34	-0.788352	36.5	13.6581	41.14	26.242	60.12	122.001	50.85	212.467
32.11	-1.07404	35.48	-0.731151	36.6	13.7271	41.27	26.723	60.45	122.83	51.01	215.478
32.22	-1.00141	35.59	-0.674527	36.75	13.8131	41.43	27.2056	60.79	123.655	51.24	218.504
32.32	-0.914139	35.76	-0.610672	36.85	13.9058	41.56	27.6952	61.09	124.469	51.4	221.551
32.45	-0.814391	35.86	-0.541405	36.95	14.0046	41.67	28.1863	61.42	125.282	51.59	224.611
32.57	-0.710436	36.02	-0.472216	37.06	14.1053	41.82	28.6769	61.76	126.091	51.71	227.692
32.67	-0.606514	36.14	-0.402646	37.21	14.1987	41.92	29.1693	62.09	126.889	51.87	230.792
32.79	-0.508035	36.26	-0.326299	37.36	14.2781	42.03	29.6635	62.43	127.675	52.01	233.904
32.89	-0.415603	36.4	-0.24587	37.5	14.3445	42.21	30.1554	62.77	128.454	52.2	237.019
33	-0.33622	36.54	-0.158833	37.62	14.4077	42.34	30.6412	63.11	129.234	52.38	240.12
33.13	-0.271576	36.67	-0.0677042	37.72	14.4605	42.47	31.1262	63.47	130.014	52.53	243.2
33.23	-0.225066	36.77	0.0339538	37.82	14.5037	42.64	31.6073	63.82	130.792	52.68	246.273
33.34	-0.193308	36.87	0.146141	37.93	14.5373	42.81	32.0801	64.15	131.569	52.84	249.334
33.44	-0.17305	37.02	0.261816	38.04	14.5789	42.94	32.5421	64.47	132.342	53.23	252.378
33.54	-0.162128	37.15	0.383776	38.16	14.6343	43.06	32.9956	64.83	133.108	53.63	255.38
33.64	-0.15244	37.27	0.512021	38.3	14.7092	43.17	33.4483	65.13	133.87	54.04	258.333
33.75	-0.143001	37.43	0.647256	38.41	14.8035	43.33	33.8953	65.45	134.635	54.46	261.228
33.89	-0.130491	37.53	0.783535	38.52	14.9273	43.5	34.3405	65.81	135.402	54.87	264.094
34	-0.116725	37.65	0.927578	38.62	15.0807	43.65	34.7914	66.15	136.163	55.29	266.886
34.1	-0.104398	37.8	1.0693	38.76	15.2608	43.77	35.2456	66.51	136.917	55.65	269.632
34.25	-0.0935111	37.91	1.20608	38.87	15.4533	43.88	35.697	66.83	137.667	56.08	272.332
34.35	-0.0792967	38.05	1.33791	38.98	15.6556	44.01	36.1509	67.16	138.41	56.48	274.98
34.45	-0.0651351	38.17	1.46104	39.1	15.863	44.14	36.6119	67.5	139.144	56.85	277.54
34.59	-0.0510263	38.27	1.57463	39.2	16.0579	44.27	37.0789	67.88	139.874	57.24	280.017
34.7	-0.0402243	38.41	1.67594	39.31	16.2369	44.38	37.5528	68.21	140.597	57.57	282.428
34.8	-0.0324356	38.51	1.76974	39.42	16.392	44.48	38.0299	68.56	141.317	57.94	284.779
34.92	-0.0222912	38.62	1.86745	39.55	16.5325	44.59	38.4989	68.92	142.033	58.32	287.076
35.03	-0.00783427	38.74	1.97002	39.67	16.643	44.76	38.9511	69.33	142.747	58.75	289.288
35.13	0.0249445	38.85	2.08575	39.78	16.7216	44.88	39.3864	69.68	143.456	59.17	291.448
35.23	0.0769496	38.95	2.2181	39.89	16.775	45.06	39.8068	69.99	144.157	59.55	293.551
35.36	0.148057	39.05	2.36582	40	16.8146	45.27	40.2045	70.3	144.849	59.94	295.589
35.46	0.232856	39.16	2.52889	40.11	16.8433	45.41	40.5945	70.66	145.536	60.3	297.538
35.56	0.331046	39.27	2.7026	40.24	16.8686	45.58	40.9763	71.01	146.225	60.77	299.437
35.67	0.441916	39.38	2.88516	40.38	16.8913	45.69	41.3507	71.38	146.915	61.13	301.294
35.78	0.56245	39.52	3.07658	40.48	16.9194	45.82	41.7169	71.7	147.595	61.5	303.113
35.88	0.682547	39.62	3.26575	40.62	16.9528	45.94	42.0707	72.02	148.268	61.87	304.866
35.98	0.801026	39.73	3.45158	40.73	16.9919	46.06	42.4371	72.41	148.931	62.25	306.555
36.08	0.912056	39.83	3.6323	40.87	17.0418	46.19	42.8133	72.75	149.587	62.63	308.205
36.19	1.01119	39.99	3.80513	40.97	17.1009	46.29	43.1955	73.1	150.234	63	309.821
36.29	1.09822	40.12	3.96752	41.1	17.1632	46.41	43.5817	73.5	150.872	63.45	311.401
36.4	1.17372	40.25	4.1278	41.2	17.2365	46.55	43.9791	73.89	151.498	63.84	312.916
36.5	1.24069	40.36	4.27565	41.34	17.309	46.67	44.3748	74.21	152.112	64.28	314.406
36.61	1.29938	40.47	4.41472	41.44	17.3841	46.8	44.7711	74.53	152.712	64.65	315.873
36.71	1.35065	40.57	4.5388	41.55	17.4638	46.96	45.1601	74.89	153.305	64.99	317.293
36.82	1.39768	40.72	4.64813	41.65	17.549	47.17	45.5385	75.26	153.893	65.34	318.646
36.92	1.4461	40.88	4.74635	41.77	17.6283	47.28	45.9062	75.65	154.49	65.77	319.959
37.03	1.49786	41.02	4.83346	41.87	17.7074	47.4	46.2643	75.98	155.088	66.15	321.237
37.13	1.55378	41.12	4.91444	42.02	17.7782	47.54	46.6018	76.3	155.674	66.5	322.468
37.24	1.60644	41.32	4.98928	42.12	17.8476	47.67	46.9319	76.67	156.253	66.87	323.654
37.34	1.66222	41.43	5.05438	42.23	17.9104	47.82	47.2575	76.98	156.832	67.26	324.79
37.44	1.71389	41.53	5.12201	42.35	17.9651	47.99	47.5815	77.33	157.413	67.66	325.889
37.54	1.76146	41.65	5.2011	42.46	18.0018	48.12	47.9093	77.63	157.987	68.05	326.967
37.65	1.80389	41.78	5.28897	42.56	18.0326	48.23	48.2475	77.99	158.558	68.43	328.019
37.75	1.84038	41.89	5.3844	42.68	18.0635	48.36	48.5882	78.31	159.129	68.79	329.043
37.85	1.86742	42.05	5.47996	42.78	18.0945	48.5	48.938	78.65	159.7	69.15	330.056
37.95	1.8894	42.16	5.5752	42.88	18.1238	48.62	49.2938	79.01	160.26	69.54	331.046
38.06	1.91423	42.29	5.66666	43	18.1563	48.73	49.6481	79.37	160.808	69.9	332.016
38.16	1.94109	42.42	5.7492	43.1	18.194	48.89	50.0036	79.68	161.351	70.29	332.97
38.26	1.97565	42.52	5.82001	43.23	18.2464	49.01	50.3438	80.05	161.894	70.66	333.888
38.37	2.02015	42.62	5.89076	43.38	18.3135	49.14	50.6767	80.42	162.427	71.04	334.787
38.47	2.08239	42.73	5.96059	43.53	18.3948	49.24	50.9983	80.74	162.955	71.44	335.667
38.57	2.15567	42.83	6.0295	43.64	18.49	49.36	51.3113	81.09	163.49	71.78	336.531
38.68	2.23677	42.94	6.10648	43.75	18.6015	49.48	51.6254	81.46	164.018	72.12	337.355
38.78	2.31817	43.04	6.18587	43.85	18.7254	49.62	51.9361	81.84	164.535	72.56	338.141
38.89	2.40757	43.14	6.27632	43.96	18.8634	49.73	52.2373	82.15	165.049	72.93	338.904
38.99	2.49903	43.26	6.37957	44.06	19.0218	49.88	52.5197	82.51	165.558	73.32	339.646
39.09	2.58006	43.38	6.49756	44.16	19.1911	50	52.7872	82.83	166.067	73.69	340.373
39.2	2.65552	43.51	6.61196	44.26	19.3714	50.15	53.0406	83.21	166.576	74.05	341.073
39.3	2.7254	43.61	6.72766	44.37	19.5493	50.28	53.2805	83.52	167.084	74.4	341.752
39.42	2.79381	43.76	6.84256	44.47	19.7226	50.45	53.5064	83.86	167.605	74.73	342.414
39.52	2.85629	43.86	6.95666	44.59	19.8857	50.56	53.7285	84.23	168.128	75.15	343.065
39.63	2.91053	44.03	7.0648	44.7	20.0333	50.67	53.939	84.66	168.642	75.57	343.695
39.77	2.96957	44.15	7.16234	44.8	20.1653	50.82	54.1327	84.98	169.158	75.98	344.314
39.88	3.03341	44.27	7.25621	44.91	20.29	50.98	54.3122	85.3	169.686	76.41	344.931
39.98	3.09901	44.39	7.34206	45.06	20.3991	51.09	54.4809	85.73	170.211	76.78	345.529
40.08	3.16636	44.51	7.42152	45.16	20.4962	51.19	54.6434	86.15	170.734	77.21	346.11
40.18	3.22917	44.64	7.49357	45.28	20.5859	51.31	54.8086	86.47	171.26	77.59	346.663
40.29	3.28674	44.75	7.56743	45.4	20.6701	51.44	54.9776	86.79	171.787	77.93	347.189
40.39	3.34138	44.85	7.6448	45.54	20.7516	51.61	55.1529	87.11	172.307	78.3	347.705
40.5	3.38667	44.95	7.72311	45.64	20.827	51.78	55.3272	87.48	172.811	78.7	348.206
40.6	3.42381	45.1	7.80113	45.75	20.9022	51.89	55.4958	87.78	173.304	79.09	348.683
40.7	3.4528	45.2	7.88048	45.86	20.9676	52	55.6643	88.11	173.802	79.5	349.147
40.81	3.47338	45.31	7.96514	45.97	21.0308	52.12	55.8249	88.45	174.303	79.89	349.586
40.91	3.48901	45.42	8.04739	46.07	21.0895	52.24	55.98	88.79	174.803	80.24	350.002
41.01	3.50272	45.52	8.12956	46.21	21.1267	52.36	56.1328	89.13	175.307	80.67	350.412
41.12	3.51125	45.62	8.20363	46.34	21.1577	52.54	56.2864	89.48	175.808	81.01	350.819
41.22	3.52418	45.75	8.28049	46.44	21.1807	52.64	56.4361	89.81	176.302	81.39	351.236
41.36	3.54161	45.85	8.35416	46.58	21.1948	52.77	56.5872	90.15	176.794	81.74	351.65
41.46	3.5627	45.96	8.42313	46.68	21.2025	52.95	56.7367	90.46	177.291	82.09	352.057
41.57	3.58891	46.07	8.49123	46.8	21.2092	53.08	56.8964	90.8	177.786	82.53	352.455
41.67	3.62252	46.19	8.55422	46.92	21.2148	53.24	57.0616	91.16	178.278	82.91	352.851
41.77	3.66027	46.3	8.61019	47.04	21.2239	53.37	57.2322	91.49	178.761	83.35	353.243
41.9	3.70069	46.4	8.66425	47.15	21.2507	53.56	57.4049	91.85	179.231	83.74	353.635
42	3.74206	46.54	8.71567	47.25	21.2904	53.75	57.5764	92.2	179.682	84.11	354.038
42.1	3.78483	46.64	8.76961	47.36	21.3529	53.9	57.7398	92.54	180.111	84.6	354.442
42.21	3.83408	46.78	8.8227	47.5	21.4352	54.05	57.8923	92.85	180.53	84.97	354.844
42.31	3.88982	46.89	8.87493	47.62	21.5371	54.2	58.0329	93.17	180.957	85.41	355.235
42.42	3.94496	47.01	8.92932	47.77	21.6579	54.44	58.17	93.5	181.379	85.76	355.617
42.52	4.00009	47.13	8.99294	47.88	21.7935	54.58	58.3032	93.87	181.792	86.09	355.989
42.67	4.0552	47.27	9.06362	48.01	21.9324	54.71	58.4409	94.22	182.209	86.45	356.351
42.8	4.11397	47.39	9.13542	48.11	22.0739	54.93	58.5878	94.55	182.63	86.8	356.709
42.91	4.16935	47.51	9.20834	48.22	22.2125	55.11	58.7359	94.92	183.051	87.16	357.07
43.01	4.21659	47.63	9.28943	48.38	22.3416	55.3	58.8852	95.28	183.478	87.57	357.425
43.11	4.25569	47.73	9.37702	48.49	22.4611	55.49	59.0357	95.61	183.91	87.99	357.77
43.21	4.28621	47.83	9.4598	48.61	22.5816	55.63	59.1891	95.99	184.357	88.4	358.095
43.32	4.30602	47.98	9.53842	48.74	22.7019	55.78	59.3387	96.29	184.791	88.74	358.414
43.45	4.31513	48.09	9.6168	48.85	22.8311	55.93	59.4866	96.62	185.216	89.12	358.714
43.55	4.31543	48.21	9.6945	48.98	22.9653	56.08	59.6307	96.99	185.635	89.47	358.993
43.65	4.31231	48.45	9.76361	49.08	23.1073	56.29	59.7779	97.33	186.051	89.88	359.264
43.75	4.30579	48.6	9.82688	49.2	23.2588	56.49	59.9199	97.66	186.465	90.23	359.528
43.88	4.28353	48.7	9.88329	49.32	23.4186	56.73	60.0593	98	186.87	90.64	359.785
43.98	4.26433	48.81	9.9389	49.46	23.573	56.85	60.2001	98.41	187.258	91.03	360.041
44.11	4.25158	48.93	9.98607	49.57	23.7221	56.99	60.3333	98.73	187.636	91.38	360.278
44.21	4.2453	49.06	10.0215	49.73	23.8657	57.2	60.4633	99.07	188.002	91.84	360.498
44.31	4.24925	49.16	10.0638	49.88	24.0041	57.34	60.5903	99.39	188.37	92.19	360.706
44.42	4.2529	49.31	10.1072	49.98	24.1287	57.49	60.715	99.77	188.741	92.58	360.899
44.52	4.26176	49.44	10.1517	50.14	24.2318	57.65	60.8364	100.14	189.109	92.97	361.083
44.63	4.27584	49.55	10.2	50.26	24.3132	57.78	60.9567	100.46	189.474	93.32	361.27
44.73	4.28615	49.68	10.2634	50.36	24.3794	57.96	61.0657	100.82	189.84	93.7	361.435
44.84	4.2983	49.79	10.3248	50.48	24.4281	58.09	61.1639	101.14	190.199	94.07	361.601
44.94	4.3123	49.92	10.3876	50.6	24.4592	58.25	61.2527	101.49	190.556	94.48	361.754
45.06	4.32432	50.05	10.45	50.74	24.4711	58.4	61.3277	101.86	190.925	94.81	361.905
45.16	4.32766	50.16	10.5136	50.85	24.4765	58.54	61.3973	102.23	191.297	95.21	362.062
45.27	4.31909	50.26	10.5809	50.98	24.4755	58.72	61.4583	102.63	191.668	95.57	362.229
45.37	4.2986	50.36	10.652	51.14	24.4672	58.87	61.5135	102.96	192.031	95.92	362.404
45.47	4.27537	50.49	10.7292	51.24	24.4516	58.98	61.5647	103.32	192.389	96.29	362.599
45.58	4.24558	50.62	10.8076	51.36	24.4304	59.14	61.6073	103.68	192.746	96.71	362.805
45.68	4.20923	50.75	10.8837	51.46	24.4028	59.24	61.6501	104.02	193.098	97.14	363.017
45.79	4.17522	50.87	10.958	51.58	24.3794	59.34	61.7039	104.4	193.447	97.5	363.231
45.89	4.1373	50.98	11.0216	51.69	24.365	59.45	61.7643	104.7	193.795	97.87	363.436
46	4.10202	51.09	11.0731	51.79	24.353	59.56	61.8328	105.06	194.144	98.27	363.633
46.1	4.07146	51.26	11.1165	51.96	24.3473	59.68	61.9178	105.4	194.486	98.67	363.818
46.2	4.04643	51.37	11.1516	52.06	24.3474	59.79	62.0062	105.73	194.821	99.08	363.994
46.3	4.03044	51.48	11.1813	52.16	24.3529	59.89	62.1064	106.06	195.146	99.48	364.154
46.4	4.02334	51.58	11.2053	52.26	24.3629	59.99	62.2174	106.4	195.467	99.9	364.297
46.51	4.01582	51.72	11.2255	52.37	24.3773	60.13	62.3397	106.83	195.79	100.27	364.411
46.61	4.01798	51.83	11.2478	52.47	24.396	60.27	62.4821	107.19	196.111	100.5	364.512
46.72	4.02348	51.94	11.2711	52.58	24.4272	60.47	62.6152	107.53	196.434	100.73	364.603
46.82	4.03233	52.07	11.2954	52.73	24.4707	60.63	62.7424	107.87	196.753	100.98	364.696
46.94	4.05056	52.19	11.3242	52.87	24.5266	60.79	62.8638	108.21	197.065	101.17	364.794
47.04	4.06971	52.29	11.3609	53	24.5949	61.04	62.9775	108.53	197.373	101.4	364.905
47.14	4.09389	52.45	11.4017	53.13	24.6785	61.2	63.0745	108.88	197.694	101.59	365.02
47.24	4.12138	52.56	11.4555	53.26	24.7767	61.43	63.1594	109.23	198.024	101.82	365.14
47.34	4.15193	52.67	11.5187	53.38	24.8894	61.57	63.2309	109.56	198.366	102.04	365.262
47.45	4.17935	52.78	11.5916	53.49	25.0131	61.71	63.296	109.88	198.709	102.25	365.39
47.55	4.20777	52.9	11.6741	53.59	25.1505	61.91	63.3587	110.21	199.043	102.51	365.532
47.65	4.2319	53	11.7636	53.72	25.2871	62.14	63.4189	110.59	199.364	102.68	365.671
47.76	4.25391	53.12	11.8597	53.83	25.4172	62.27	63.4779	110.93	199.67	102.87	365.814
47.87	4.27379	53.23	11.9573	53.95	25.5357	62.46	63.5432	111.27	199.976	103.1	365.955
47.97	4.29172	53.34	12.0561	54.08	25.6426	62.6	63.6124	111.73	200.284	103.33	366.098
48.07	4.30623	53.44	12.1535	54.2	25.7329	62.76	63.6909	112.03	200.591	103.56	366.233
48.17	4.31695	53.6	12.2526	54.34	25.8111	62.89	63.7765	112.37	200.883	103.73	366.375
48.3	4.32388	53.72	12.3443	54.45	25.8772	63.1	63.868	112.86	201.178	103.93	366.52
48.4	4.32698	53.86	12.4299	54.61	25.9288	63.28	63.9505	113.21	201.469	104.12	366.662
48.5	4.32911	53.99	12.5106	54.71	25.9686	63.53	64.028	113.58	201.759	104.34	366.81
48.61	4.33027	54.12	12.5928	54.82	26.0007	63.77	64.099	114.01	202.051	104.52	366.955
48.72	4.33009	54.22	12.6699	54.93	26.0326	63.94	64.1635	114.35	202.347	104.69	367.109
48.82	4.32635	54.32	12.7478	55.04	26.0645	64.08	64.2326	114.67	202.655	104.97	367.271
48.93	4.32172	54.45	12.8333	55.17	26.104	64.2	64.3073	115.01	202.969	105.16	367.42
49.03	4.31725	54.55	12.9308	55.29	26.149	64.36	64.3858	115.35	203.283	105.39	367.554
49.17	4.3107	54.71	13.0321	55.4	26.2046	64.5	64.4733	115.67	203.601	105.62	367.671
49.27	4.29668	54.85	13.1383	55.5	26.2662	64.72	64.5725	116	203.916	105.81	367.777
49.37	4.28191	54.95	13.2429	55.61	26.3347	64.87	64.6765	116.34	204.221	106.02	367.879
49.47	4.26715	55.05	13.3481	55.73	26.4011	65.01	64.7733	116.69	204.528	106.24	367.99
49.58	4.25991	55.41	13.4459	55.86	26.4603	65.18	64.8653	117.06	204.841	106.45	368.112
49.69	4.25281	55.51	13.534	55.99	26.5124	65.32	64.9576	117.44	205.14	106.67	368.235
49.81	4.24043	55.64	13.6108	56.09	26.551	65.53	65.0641	117.8	205.433	106.87	368.35
49.91	4.23524	55.74	13.6793	56.2	26.5704	65.7	65.1767	118.12	205.723	107.07	368.456
50.01	4.22955	55.88	13.7374	56.31	26.5705	65.83	65.2984	118.44	206.008	107.31	368.568
50.11	4.22233	56	13.7829	56.45	26.5563	65.96	65.4241	118.8	206.293	107.48	368.686
50.22	4.20715	56.1	13.8274	56.56	26.5441	66.13	65.549	119.19	206.565	107.69	368.811
50.32	4.18816	56.2	13.8708	56.66	26.5337	66.3	65.6603	119.54	206.832	107.87	368.926
50.43	4.16536	56.33	13.9226	56.76	26.5306	66.44	65.7606	119.87	207.099	108.1	369.039
50.53	4.13238	56.43	13.9827	56.87	26.5414	66.58	65.8594	120.2	207.356	108.3	369.149
50.64	4.08923	56.54	14.0492	56.98	26.5713	66.72	65.962	120.57	207.594	108.57	369.255
50.77	4.04307	56.65	14.1205	57.1	26.6267	66.85	66.0693	120.91	207.836	108.75	369.356
50.87	3.99517	56.78	14.1918	57.21	26.6998	67	66.1853	121.29	208.086	108.95	369.457
50.97	3.95038	56.91	14.2642	57.33	26.7835	67.14	66.2977	121.64	208.327	109.14	369.564
51.08	3.90957	57.04	14.3307	57.44	26.8897	67.27	66.4033	121.98	208.56	109.35	369.681
51.18	3.87285	57.14	14.392	57.56	27.0152	67.46	66.5028	122.33	208.786	109.6	369.795
51.28	3.85419	57.27	14.4507	57.67	27.1509	67.61	66.5948	122.66	209.019	109.78	369.909
51.38	3.85035	57.45	14.5136	57.8	27.2918	67.82	66.684	122.97	209.261	110.03	370.032
51.48	3.85798	57.56	14.5764	57.91	27.442	67.94	66.7772	123.38	209.5	110.23	370.146
51.6	3.88215	57.69	14.6406	58.03	27.598	68.13	66.876	123.76	209.737	110.44	370.252
51.72	3.91607	57.79	14.7084	58.14	27.7598	68.32	66.9753	124.1	209.975	110.63	370.351
51.83	3.95582	57.9	14.7814	58.25	27.9256	68.51	67.0778	124.45	210.212	110.87	370.456
51.93	4.00937	58	14.8622	58.35	28.0922	68.67	67.1773	124.82	210.445	111.1	370.549
52.03	4.06642	58.13	14.9507	58.45	28.2636	68.88	67.2714	125.15	210.679	111.3	370.626
52.13	4.12697	58.23	15.0437	58.62	28.4367	69.01	67.3559	125.45	210.911	111.5	370.71
52.24	4.19149	58.34	15.1454	58.73	28.6026	69.18	67.4398	125.85	211.136	111.71	370.802
52.34	4.25245	58.45	15.2528	58.83	28.7727	69.35	67.519	126.16	211.353	111.95	370.891
52.44	4.30987	58.56	15.357	58.94	28.9381	69.59	67.5992	126.48	211.558	112.15	370.974
52.55	4.36701	58.66	15.4615	59.05	29.0941	69.78	67.6759	126.84	211.758	112.43	371.051
52.65	4.4212	58.79	15.5603	59.19	29.2301	70.04	67.7546	127.15	211.954	112.61	371.127
52.77	4.47219	58.91	15.6471	59.3	29.3596	70.19	67.8353	127.54	212.155	112.83	371.195
52.88	4.51997	59.01	15.7264	59.41	29.4795	70.34	67.916	127.88	212.362	113.06	371.263
52.98	4.55471	59.12	15.8016	59.52	29.5897	70.51	67.9979	128.23	212.576	113.28	371.329
53.08	4.57862	59.23	15.8789	59.66	29.6903	70.71	68.0878	128.58	212.784	113.51	371.395
53.18	4.59358	59.33	15.9573	59.78	29.782	70.91	68.1833	128.93	212.987	113.7	371.455
53.29	4.599	59.43	16.0326	59.88	29.8713	71.1	68.2812	129.27	213.182	113.94	371.512
53.45	4.5968	59.54	16.1088	60.01	29.9697	71.27	68.3784	129.63	213.371	114.15	371.581
53.55	4.58672	59.64	16.1874	60.15	30.0762	71.48	68.461	129.96	213.565	114.36	371.658
53.65	4.56876	59.75	16.2694	60.27	30.1958	71.63	68.5342	130.35	213.764	114.55	371.741
53.75	4.55035	59.85	16.351	60.37	30.3294	71.83	68.5979	130.7	213.958	114.8	371.82
53.85	4.53518	59.99	16.432	60.5	30.4771	72.03	68.6588	131.04	214.146	115.04	371.9
54	4.52325	60.09	16.5151	60.63	30.6217	72.16	68.7164	131.36	214.323	115.24	371.975
54.11	4.51693	60.23	16.5968	60.76	30.7632	72.38	68.7775	131.74	214.509	115.42	372.055
54.22	4.51814	60.33	16.6788	60.87	30.8963	72.55	68.837	132.1	214.693	115.64	372.126
54.32	4.52209	60.46	16.7649	60.97	31.0377	72.69	68.8933	132.48	214.883	115.85	372.195
54.42	4.52878	60.56	16.8585	61.07	31.1759	72.85	68.9452	132.81	215.089	116.07	372.259
54.52	4.53821	60.66	16.9548	61.19	31.3107	72.99	69.002	133.16	215.301	116.32	372.324
54.62	4.56101	60.77	17.0477	61.3	31.4435	73.15	69.0663	133.48	215.505	116.51	372.392
54.74	4.58009	60.88	17.1342	61.42	31.5876	73.3	69.1371	133.9	215.714	116.72	372.457
54.85	4.59542	60.98	17.2226	61.53	31.7401	73.44	69.2114	134.24	215.921	116.91	372.516
54.95	4.60703	61.1	17.3044	61.66	31.8911	73.61	69.2816	134.59	216.128	117.14	372.581
55.05	4.61531	61.22	17.3718	61.77	32.0362	73.76	69.3584	134.91	216.329	117.35	372.638
55.18	4.62779	61.33	17.4304	61.89	32.1889	73.9	69.4365	135.23	216.52	117.6	372.693
55.28	4.64037	61.43	17.4802	62.02	32.3543	74.07	69.5162	135.56	216.711	117.83	372.756
55.38	4.6547	61.53	17.517	62.16	32.5158	74.25	69.5947	135.94	216.898	118.06	372.836
55.48	4.67969	61.68	17.5345	62.26	32.6728	74.44	69.6724	136.27	217.074	118.29	372.944
55.59	4.71154	61.82	17.5478	62.36	32.8272	74.6	69.7449	136.67	217.245	118.46	373.058
55.69	4.75026	61.93	17.5638	62.47	32.9877	74.75	69.8045	137.02	217.416	118.7	373.174
55.8	4.79025	62.03	17.5874	62.57	33.1543	74.93	69.858	137.38	217.576	118.9	373.283
55.9	4.8315	62.14	17.6171	62.69	33.3167	75.19	69.9147	137.69	217.735	119.09	373.394
56	4.8751	62.33	17.6599	62.8	33.4847	75.33	69.9734	138.01	217.9	119.27	373.507
56.11	4.91985	62.44	17.7094	62.92	33.6633	75.49	70.0329	138.36	218.067	119.53	373.615
56.21	4.95659	62.59	17.7697	63.04	33.8518	75.67	70.0917	138.74	218.23	119.73	373.705
56.32	4.98689	62.69	17.8375	63.14	34.04	75.82	70.1612	139.13	218.389	119.96	373.78
56.42	5.01074	62.79	17.9082	63.26	34.2285	75.99	70.2268	139.44	218.547	120.18	373.851
56.52	5.02672	62.91	17.9812	63.38	34.4174	76.14	70.2884	139.84	218.705	120.42	373.912
56.65	5.03484	63.01	18.0622	63.49	34.5968	76.3	70.3511	140.17	218.854	120.66	373.974
56.76	5.02644	63.12	18.1362	63.61	34.7666	76.43	70.4089	140.55	218.995	120.88	374.038
56.86	5.01095	63.22	18.2091	63.75	34.9403	76.62	70.4613	140.86	219.135	121.23	374.118
56.98	4.99298	63.34	18.2765	63.85	35.1067	76.75	70.5052	141.21	219.273	121.57	374.205
57.09	4.96931	63.45	18.3371	63.96	35.2671	76.88	70.539	141.54	219.411	121.93	374.29
57.21	4.93993	63.57	18.3918	64.07	35.4215	77.02	70.5659	141.87	219.554	122.29	374.379
57.31	4.90938	63.7	18.4391	64.18	35.5709	77.16	70.5883	142.21	219.709	122.67	374.476
57.42	4.87766	63.8	18.4807	64.3	35.7237	77.32	70.6011	142.59	219.878	123.03	374.585
57.52	4.84886	63.93	18.524	64.4	35.8721	77.45	70.6201	142.95	220.047	123.47	374.686
57.64	4.81627	64.04	18.5692	64.54	36.0046	77.55	70.6482	143.3	220.21	123.82	374.774
57.74	4.77754	64.18	18.6121	64.65	36.1072	77.73	70.6805	143.63	220.371	124.18	374.841
57.84	4.74133	64.28	18.6469	64.77	36.1926	77.85	70.7236	143.98	220.537	124.54	374.883
57.95	4.70353	64.38	18.6735	64.88	36.2434	78.01	70.7784	144.3	220.692	124.92	374.92
58.05	4.66854	64.5	18.6867	65.02	36.2671	78.21	70.8473	144.66	220.846	125.35	374.945
58.15	4.63908	64.61	18.6899	65.17	36.2656	78.41	70.9285	145.03	220.999	125.69	374.968
58.25	4.6159	64.71	18.6795	65.27	36.2512	78.57	71.0127	145.36	221.152	126.04	374.983
58.35	4.60148	64.84	18.6572	65.38	36.2214	78.75	71.0934	145.72	221.308	126.41	374.99
58.45	4.59966	64.95	18.6263	65.53	36.1905	78.89	71.1733	146.06	221.461	126.78	374.996
58.58	4.59943	65.05	18.5876	65.65	36.1587	79.04	71.2532	146.37	221.627	127.12	375.005
58.68	4.60424	65.15	18.541	65.76	36.145	79.23	71.3331	146.71	221.807	127.5	375.03
58.78	4.61963	65.26	18.4934	65.88	36.1495	79.39	71.4034	147.07	221.991	127.84	375.07
58.88	4.64213	65.36	18.4472	66.01	36.1852	79.58	71.4583	147.38	222.174	128.19	375.128
58.99	4.6704	65.49	18.409	66.11	36.2461	79.77	71.4985	147.75	222.364	128.61	375.187
59.09	4.70298	65.6	18.3862	66.21	36.3323	79.93	71.5154	148.06	222.554	129.05	375.242
59.2	4.74018	65.73	18.3789	66.32	36.4401	80.12	71.5171	148.43	222.739	129.4	375.298
59.3	4.77991	65.84	18.3942	66.43	36.559	80.3	71.5067	148.78	222.911	129.77	375.343
59.4	4.8222	65.94	18.4258	66.53	36.6833	80.43	71.4939	149.17	223.07	130.15	375.386
59.5	4.86768	66.07	18.4771	66.64	36.8131	80.59	71.4704	149.52	223.23	130.55	375.429
59.61	4.91663	66.21	18.5401	66.77	36.937	80.77	71.4399	149.88	223.391	130.99	375.468
59.73	4.96664	66.35	18.6129	66.9	37.0551	80.92	71.4088	150.23	223.55	131.14	375.515
59.83	5.01671	66.45	18.6939	67.03	37.1674	81.08	71.3829	150.58	223.703	131.29	375.564
59.93	5.06525	66.57	18.783	67.13	37.2607	81.23	71.3586	150.89	223.857	131.49	375.615
60.04	5.11092	66.69	18.8623	67.27	37.3349	81.47	71.3372	151.23	224.018	131.84	375.664
60.16	5.15373	66.79	18.9382	67.37	37.39	81.66	71.3212	151.56	224.179	132.25	375.707
60.27	5.19383	66.94	19.0049	67.5	37.4352	81.89	71.3146	151.94	224.343	132.39	375.747
60.41	5.23122	67.04	19.0748	67.63	37.4705	82.02	71.3218	152.28	224.52	132.55	375.788
60.52	5.26912	67.17	19.1412	67.73	37.4975	82.22	71.3385	152.61	224.705	132.9	375.831
60.62	5.30824	67.28	19.2061	67.84	37.5164	82.37	71.3571	152.92	224.885	133.28	375.877
60.72	5.34859	67.38	19.2663	67.95	37.5396	82.57	71.3811	153.23	225.065	133.42	375.903
60.82	5.39286	67.49	19.3294	68.1	37.567	82.75	71.3984	153.58	225.243	133.78	375.903
60.93	5.43811	67.59	19.4013	68.21	37.6025	82.88	71.4173	153.99	225.428	133.94	375.891
61.03	5.48592	67.71	19.4793	68.32	37.6322	83.02	71.4429	154.37	225.62	134.15	375.869
61.13	5.5363	67.82	19.5634	68.43	37.6625	83.16	71.4854	154.73	225.817	134.51	375.855
61.24	5.58925	67.92	19.6466	68.56	37.6932	83.26	71.5295	155.17	226.022	134.89	375.836
61.34	5.64271	68.03	19.728	68.66	37.7151	83.39	71.5769	155.61	226.229	135.25	375.838
61.44	5.69667	68.13	19.8078	68.76	37.7342	83.53	71.6222	156.02	226.433	135.59	375.853
61.55	5.74792	68.24	19.8887	68.9	37.749	83.69	71.6578	156.42	226.632	135.95	375.872
61.65	5.80001	68.36	19.9649	69.04	37.7617	83.84	71.6807	156.87	226.826	136.07	375.895
61.75	5.85606	68.46	20.0431	69.15	37.7847	84.01	71.6985	157.28	227.031	136.39	375.919
61.86	5.91135	68.58	20.1225	69.29	37.8066	84.15	71.7169	157.69	227.241	136.51	375.944
61.96	5.97917	68.71	20.203	69.45	37.8273	84.3	71.7411	158.12	227.448	136.75	375.975
62.09	6.04254	68.86	20.2832	69.55	37.8407	84.49	71.7678	158.52	227.659	136.88	376.014
62.2	6.10459	68.97	20.3561	69.67	37.8536	84.62	71.7972	158.92	227.859	137	376.045
62.3	6.17175	69.07	20.4224	69.77	37.8638	84.79	71.83	159.26	228.053	137.15	376.075
62.4	6.22951	69.18	20.4799	69.88	37.8861	84.93	71.8662	159.72	228.244	137.27	376.102
62.51	6.28603	69.29	20.528	70	37.9146	85.06	71.9058	160.1	228.436	137.44	376.122
62.61	6.33647	69.39	20.565	70.13	37.9493	85.23	71.9514	160.49	228.625	137.82	376.138
62.71	6.37299	69.5	20.5908	70.24	37.9926	85.37	72.0092	160.84	228.813	138.22	376.163
62.81	6.3978	69.6	20.6044	70.35	38.0421	85.52	72.0785	161.2	228.996	138.34	376.185
62.91	6.40778	69.76	20.6098	70.47	38.1001	85.7	72.1586	161.54	229.178	138.49	376.194
63.03	6.40303	69.87	20.6149	70.6	38.1581	85.87	72.2371	161.96	229.358	138.63	376.193
63.13	6.38792	69.97	20.6187	70.72	38.214	86.04	72.3181	162.43	229.543	138.77	376.188
63.23	6.36685	70.09	20.6302	70.88	38.2766	86.23	72.3959	162.89	229.74	138.89	376.187
63.36	6.33984	70.21	20.6477	70.99	38.3431	86.36	72.4742	163.4	229.948	139.33	376.188
63.47	6.31279	70.33	20.6767	71.12	38.4076	86.52	72.5539	163.92	230.16	139.5	376.176
63.57	6.2908	70.47	20.7248	71.23	38.4758	86.68	72.6349	164.42	230.368	139.67	376.164
63.67	6.27387	70.57	20.7827	71.33	38.541	86.87	72.7153	164.88	230.578	139.84	376.15
63.78	6.26674	70.71	20.8506	71.46	38.598	87	72.7971	165.25	230.791	139.98	376.139
63.88	6.27344	70.82	20.9274	71.6	38.6466	87.16	72.8668	165.65	231.006	140.16	376.136
63.98	6.29096	70.93	21.0141	71.7	38.687	87.34	72.9243	166.15	231.215	140.31	376.143
64.11	6.31684	71.04	21.1038	71.84	38.7423	87.48	72.9669	166.49	231.424	140.54	376.153
64.21	6.35218	71.19	21.1966	71.99	38.8125	87.59	72.9928	166.96	231.64	140.67	376.147
64.31	6.3942	71.34	21.2925	72.1	38.8889	87.7	73.0194	167.55	231.851	140.8	376.134
64.42	6.44288	71.48	21.3892	72.2	38.9745	87.8	73.0489	168.04	232.054	140.93	376.118
64.53	6.49556	71.59	21.4864	72.35	39.0693	87.92	73.0841	168.47	232.256	141.05	376.107
64.63	6.53704	71.74	21.5842	72.48	39.161	88.02	73.1216	168.96	232.461	141.25	376.095
64.74	6.56474	71.88	21.6845	72.59	39.2524	88.13	73.1613	169.32	232.655	141.37	376.092
64.84	6.58058	72	21.7825	72.71	39.3434	88.26	73.2052	169.79	232.844	141.49	376.086
64.94	6.5764	72.12	21.8829	72.81	39.4341	88.36	73.2629	170.2	233.025	141.89	376.088
65.05	6.55934	72.22	21.9745	72.92	39.5044	88.46	73.3309	170.63	233.202	142.06	376.092
65.15	6.5294	72.33	22.0556	73.03	39.5421	88.56	73.4066	170.98	233.363	142.22	376.101
65.26	6.48658	72.43	22.1308	73.18	39.5474	88.67	73.4757	171.44	233.509	142.34	376.11
65.36	6.43849	72.55	22.2095	73.34	39.5254	88.77	73.5189	171.85	233.647	142.49	376.11
65.47	6.38511	72.67	22.2901	73.45	39.4761	88.87	73.536	172.32	233.787	142.67	376.108
65.6	6.32722	72.78	22.3667	73.58	39.3993	88.98	73.5395	172.81	233.932	142.78	376.111
65.7	6.27631	72.89	22.4533	73.68	39.307	89.08	73.5423	173.17	234.072	142.97	376.109
65.81	6.23001	72.99	22.5469	73.8	39.2089	89.18	73.5334	173.64	234.215	143.16	376.114
65.91	6.18995	73.09	22.6322	73.91	39.1034	89.28	73.5203	174.15	234.375	143.3	376.127
66.03	6.15486	73.22	22.7093	74.01	38.9891	89.4	73.4961	174.53	234.547	143.65	376.139
66.13	6.12104	73.33	22.7815	74.14	38.8903	89.5	73.4678	174.87	234.726	144.02	376.145
66.24	6.08847	73.45	22.8488	74.28	38.8071	89.6	73.4441	175.25	234.921	144.18	376.139
66.34	6.05713	73.57	22.9057	74.41	38.7377	89.7	73.4358	175.59	235.133	144.31	376.125
66.45	6.02039	73.67	22.9454	74.56	38.6715	89.82	73.4526	175.98	235.353	144.48	376.11
66.55	5.9884	73.77	22.9647	74.68	38.6113	89.92	73.5006	176.46	235.573	144.9	376.09
66.66	5.96001	73.9	22.9737	74.78	38.5471	90.02	73.5612	176.86	235.789	145.36	376.056
66.76	5.93776	74	22.9642	74.89	38.4714	90.13	73.6229	177.43	236.004	145.77	376.009
66.86	5.92121	74.11	22.943	75	38.3802	90.23	73.6846	177.79	236.228	145.89	375.967
66.97	5.91036	74.24	22.9186	75.1	38.2864	90.33	73.7426	178.22	236.452	146.07	375.935
67.07	5.90391	74.35	22.8954	75.2	38.1989	90.44	73.7937	178.63	236.673	146.21	375.913
67.17	5.90393	74.46	22.8794	75.31	38.1147	90.54	73.8411	179.08	236.889	146.35	375.89
67.28	5.90295	74.58	22.8707	75.42	38.0421	90.64	73.8848	179.53	237.091	146.5	375.877
67.38	5.90007	74.72	22.8646	75.53	37.9895	90.75	73.9217	180	237.293	146.62	375.862
67.48	5.89656	74.84	22.8736	75.64	37.9569	90.85	73.9591	180.38	237.498	146.75	375.853
67.59	5.88611	74.94	22.892	75.75	37.9304	90.95	73.9935	180.81	237.704	146.87	375.855
67.69	5.87	75.08	22.9128	75.87	37.924	91.06	74.0278	181.23	237.912	147.08	375.859
67.8	5.84998	75.19	22.9362	76.01	37.9364	91.21	74.0622	181.68	238.114	147.22	375.879
67.9	5.82728	75.29	22.966	76.13	37.9599	91.31	74.1024	182.07	238.308	147.35	375.909
68	5.80958	75.4	22.9973	76.23	37.9986	91.42	74.1432	182.41	238.492	147.52	375.923
68.1	5.79209	75.54	23.0276	76.35	38.0361	91.52	74.1916	182.75	238.67	147.64	375.922
68.21	5.77786	75.64	23.0505	76.52	38.0724	91.65	74.2414	183.22	238.847	147.78	375.931
68.34	5.77603	75.77	23.0662	76.64	38.118	91.75	74.2894	183.62	239.026	147.93	375.933
68.48	5.78736	75.89	23.0759	76.78	38.187	91.85	74.3394	183.95	239.21	148.12	375.93
68.58	5.81186	76.01	23.087	76.91	38.2667	91.96	74.3888	184.41	239.383	148.27	375.93
68.68	5.84596	76.13	23.0994	77.05	38.3744	92.06	74.4351	184.87	239.55	148.39	375.93
68.79	5.88474	76.26	23.1224	77.18	38.5051	92.16	74.4772	185.36	239.702	148.56	375.932
68.89	5.92247	76.37	23.156	77.28	38.6484	92.31	74.515	185.9	239.84	148.73	375.935
68.99	5.96454	76.48	23.2036	77.39	38.7941	92.48	74.5539	186.34	239.969	148.85	375.946
69.1	6.00149	76.59	23.2637	77.5	38.9399	92.68	74.5965	186.76	240.09	148.97	375.966
69.2	6.02907	76.71	23.3327	77.61	39.0858	92.88	74.6389	187.14	240.207	149.12	375.989
69.3	6.05424	76.81	23.4105	77.71	39.2295	93.07	74.6762	187.46	240.307	149.26	376.002
69.43	6.07178	76.91	23.4978	77.81	39.3573	93.28	74.7084	187.8	240.4	149.4	376.005
69.54	6.07773	77.04	23.5847	77.93	39.4612	93.47	74.7375	188.09	240.49	149.55	376.004
69.64	6.07557	77.15	23.6713	78.04	39.5297	93.62	74.7653	188.45	240.582	149.65	376.004
69.74	6.06993	77.27	23.742	78.15	39.5665	93.74	74.7877	188.82	240.676	149.78	376.003
69.85	6.06292	77.38	23.7973	78.26	39.5716	93.9	74.812	189.13	240.79	149.91	375.997
69.95	6.05455	77.49	23.8373	78.36	39.5424	94.05	74.8412	189.44	240.928	150.06	375.991
70.05	6.04413	77.59	23.8548	78.48	39.495	94.19	74.8765	189.83	241.083	150.22	375.988
70.16	6.03759	77.71	23.8563	78.63	39.4342	94.36	74.9114	190.13	241.236	150.34	375.986
70.26	6.03315	77.81	23.8443	78.74	39.3669	94.56	74.9569	190.46	241.386	150.55	375.98
70.38	6.02982	77.94	23.8231	78.84	39.2972	94.7	75.0073	190.78	241.535	150.67	375.974
70.48	6.02695	78.04	23.8022	78.95	39.2286	94.9	75.0588	191.1	241.684	150.81	375.968
70.58	6.02454	78.18	23.783	79.07	39.1612	95.1	75.1126	191.44	241.833	150.99	375.967
70.68	6.02416	78.3	23.7649	79.21	39.116	95.22	75.1754	191.78	241.977	151.11	375.975
70.79	6.02463	78.45	23.7639	79.34	39.0962	95.41	75.2386	192.08	242.118	151.25	375.988
70.89	6.02461	78.59	23.7714	79.47	39.1017	95.57	75.3071	192.45	242.247	151.41	376.004
71	6.02365	78.69	23.7875	79.58	39.1425	95.8	75.3822	192.84	242.361	151.57	376.015
71.1	6.02091	78.81	23.8079	79.69	39.2036	95.97	75.4595	193.17	242.454	151.69	376.038
71.21	6.0131	78.92	23.8264	79.81	39.2983	96.19	75.5382	193.53	242.553	151.81	376.061
71.31	6.00076	79.02	23.8411	79.94	39.4224	96.35	75.6076	193.86	242.665	151.99	376.087
71.43	5.98389	79.16	23.8515	80.04	39.5692	96.48	75.6679	194.18	242.773	152.13	376.137
71.53	5.96384	79.26	23.8546	80.15	39.7396	96.58	75.7234	194.6	242.885	152.27	376.205
71.64	5.94457	79.36	23.8468	80.25	39.9221	96.72	75.771	194.94	242.984	152.46	376.285
71.74	5.92449	79.47	23.8267	80.38	40.0976	96.83	75.8107	195.25	243.081	152.62	376.366
71.85	5.90399	79.59	23.7985	80.54	40.2599	96.93	75.8382	195.62	243.172	152.76	376.44
71.95	5.88887	79.69	23.7647	80.69	40.4113	97.03	75.8651	195.99	243.261	152.88	376.521
72.05	5.8796	79.83	23.7266	80.86	40.5464	97.15	75.8904	196.3	243.356	153.08	376.583
72.15	5.87616	79.94	23.6882	80.97	40.6591	97.28	75.9113	196.65	243.458	153.25	376.626
72.26	5.87885	80.04	23.6558	81.12	40.7511	97.41	75.9348	196.99	243.555	153.4	376.662
72.36	5.88284	80.15	23.6354	81.22	40.8319	97.54	75.9654	197.33	243.637	153.56	376.694
72.46	5.88501	80.25	23.6247	81.35	40.9068	97.7	75.9967	197.68	243.706	153.69	376.724
72.56	5.8891	80.36	23.6261	81.45	40.9632	97.85	76.0369	198.09	243.763	153.81	376.757
72.7	5.87895	80.49	23.6397	81.55	41.0111	97.98	76.077	198.41	243.822	153.93	376.786
72.81	5.86397	80.59	23.6669	81.68	41.0602	98.12	76.1156	198.72	243.866	154.06	376.807
72.92	5.84104	80.72	23.7005	81.78	41.1169	98.25	76.1524	199.14	243.912	154.2	376.839
73.02	5.80265	80.83	23.7433	81.89	41.1789	98.47	76.1791	199.5	243.945	154.36	376.881
73.12	5.7583	80.96	23.8	81.99	41.2495	98.63	76.1949	199.85	243.967	154.5	376.93
73.22	5.70313	81.07	23.861	82.09	41.316	98.76	76.2018	200.21	243.975	154.63	376.987
73.33	5.64502	81.23	23.928	82.24	41.3872	98.9	76.198	200.62	243.97	154.79	377.038
73.43	5.58386	81.33	23.998	82.38	41.4591	99.03	76.1822	200.96	243.955	154.92	377.074
73.53	5.51965	81.43	24.0642	82.48	41.5258	99.18	76.155	201.32	243.938	155.02	377.116
73.63	5.45552	81.55	24.1265	82.62	41.5837	99.33	76.1124	201.65	243.918	155.17	377.153
73.74	5.39632	81.65	24.177	82.73	41.6505	99.43	76.0627	201.99	243.894	155.3	377.18
73.84	5.34523	81.76	24.2199	82.85	41.7169	99.57	76.0076	202.48	243.872	155.44	377.199
73.94	5.29786	81.86	24.2567	83	41.7833	99.7	75.9476	202.82	243.836	155.57	377.205
74.04	5.25277	81.97	24.2874	83.12	41.8469	99.85	75.8835	203.18	243.789	155.7	377.207
74.15	5.21072	82.07	24.3131	83.23	41.9189	99.96	75.8164	203.5	243.733	155.85	377.219
74.25	5.17032	82.19	24.3366	83.33	41.9878	100.08	75.7463	203.87	243.681	156.02	377.233
74.36	5.13157	82.32	24.359	83.44	42.0545	100.2	75.6781	204.21	243.626	156.14	377.246
74.46	5.10044	82.44	24.3778	83.54	42.1241	100.3	75.6117	204.52	243.569	156.27	377.251
74.56	5.07067	82.58	24.3928	83.67	42.1963	100.4	75.5544	204.9	243.506	156.42	377.251
74.66	5.04529	82.71	24.404	83.79	42.2749	100.53	75.5035	205.25	243.448	156.58	377.247
74.78	5.02468	82.85	24.4193	83.89	42.3326	100.66	75.4617	205.6	243.381	156.73	377.256
74.88	5.00081	82.96	24.429	84.06	42.3695	100.76	75.4316	205.92	243.299	156.89	377.263
75.03	4.97945	83.06	24.4331	84.16	42.3916	100.89	75.4093	206.35	243.21	157.01	377.28
75.13	4.94927	83.17	24.433	84.26	42.3961	100.99	75.3936	206.69	243.119	157.13	377.295
75.23	4.90628	83.29	24.419	84.41	42.3839	101.12	75.3798	207	243.038	157.33	377.309
75.33	4.86196	83.39	24.3912	84.56	42.3675	101.23	75.3679	207.33	242.963	157.49	377.328
75.47	4.82471	83.51	24.3486	84.66	42.3542	101.33	75.3562	207.71	242.899	157.64	377.346
75.59	4.7991	83.61	24.2986	84.77	42.3399	101.44	75.3427	208.1	242.84	157.8	377.372
75.7	4.79137	83.74	24.2368	84.87	42.3247	101.54	75.3272	208.45	242.787	157.93	377.398
75.8	4.79728	83.86	24.1709	84.98	42.3107	101.64	75.3148	208.78	242.731	158.08	377.418
75.92	4.81682	83.99	24.1011	85.08	42.3101	101.74	75.2977	209.12	242.677	158.24	377.429
76.02	4.85566	84.09	24.033	85.18	42.3279	101.84	75.2838	209.52	242.633	158.42	377.432
76.12	4.90789	84.19	23.9613	85.3	42.3568	101.94	75.2849	209.86	242.606	158.59	377.438
76.23	4.97351	84.3	23.8876	85.42	42.4011	102.04	75.2998	210.18	242.583	158.74	377.448
76.33	5.0568	84.4	23.8151	85.52	42.4599	102.15	75.3285	210.52	242.561	158.92	377.461
76.43	5.14626	84.53	23.7472	85.63	42.5334	102.25	75.3632	210.84	242.542	159.05	377.477
76.54	5.24008	84.66	23.6837	85.75	42.6161	102.35	75.404	211.16	242.521	159.18	377.499
76.64	5.32434	84.79	23.6403	85.87	42.7012	102.45	75.4491	211.49	242.483	159.34	377.516
76.76	5.40755	84.89	23.617	85.97	42.7897	102.55	75.4942	211.79	242.437	159.49	377.528
76.86	5.49177	85.01	23.6108	86.1	42.8742	102.66	75.5348	212.16	242.375	159.65	377.539
76.97	5.57701	85.15	23.6211	86.23	42.9563	102.77	75.5729	212.48	242.303	159.78	377.555
77.07	5.65753	85.26	23.6454	86.36	43.0328	102.87	75.6016	212.82	242.212	159.91	377.584
77.17	5.73996	85.36	23.6838	86.46	43.105	102.98	75.6225	213.13	242.1	160.06	377.627
77.27	5.82356	85.49	23.7372	86.58	43.1701	103.09	75.6293	213.49	241.979	160.2	377.683
77.38	5.91299	85.64	23.7957	86.72	43.2426	103.19	75.6275	213.82	241.845	160.37	377.746
77.48	6.00695	85.74	23.8558	86.82	43.3197	103.33	75.6307	214.18	241.692	160.47	377.814
77.58	6.10708	85.85	23.9176	86.98	43.3987	103.43	75.6392	214.54	241.524	160.58	377.873
77.69	6.20578	85.95	23.9655	87.08	43.4795	103.53	75.6577	214.84	241.355	160.69	377.922
77.79	6.31336	86.05	24.0009	87.2	43.5627	103.64	75.6881	215.02	241.189	160.79	377.959
77.92	6.42013	86.17	24.0205	87.31	43.6511	103.74	75.7305	215.2	241.034	160.91	377.984
78.02	6.5261	86.27	24.0243	87.41	43.7404	103.84	75.7848	215.35	240.889	161.03	377.991
78.13	6.62805	86.39	24.0221	87.54	43.8312	103.94	75.8494	215.5	240.755	161.15	377.993
78.26	6.72467	86.49	24.0139	87.67	43.9236	104.05	75.9167	215.69	240.624	161.25	377.981
78.39	6.81291	86.6	24.0006	87.82	44.0189	104.15	75.989	215.84	240.495	161.35	377.952
78.53	6.89145	86.74	23.9935	87.95	44.1075	104.25	76.0611	215.97	240.367	161.46	377.918
78.63	6.961	86.84	23.9913	88.06	44.1896	104.39	76.1331	216.13	240.238	161.6	377.88
78.73	7.02032	86.94	23.9892	88.16	44.2666	104.51	76.2022	216.3	240.097	161.81	377.841
78.84	7.06636	87.07	23.9919	88.28	44.3292	104.61	76.2698	216.47	239.941	162.01	377.83
78.94	7.1016	87.19	23.9968	88.42	44.385	104.71	76.3343	216.64	239.777	162.11	377.84
79.04	7.12331	87.36	24.0045	88.53	44.434	104.82	76.3984	216.81	239.602	162.23	377.862
79.14	7.12905	87.49	24.0151	88.65	44.4648	104.92	76.4613	216.95	239.429	162.47	377.914
79.25	7.1281	87.61	24.0362	88.76	44.4775	105.03	76.525	217.13	239.26	162.66	377.983
79.35	7.11429	87.72	24.0629	88.91	44.4815	105.13	76.5887	217.28	239.099	162.77	378.063
79.45	7.09118	87.82	24.0934	89.04	44.4759	105.24	76.6543	217.49	238.947	162.87	378.144
79.55	7.05878	87.94	24.1203	89.15	44.4636	105.34	76.7169	217.68	238.808	162.98	378.22
79.66	7.01857	88.06	24.1448	89.26	44.4499	105.45	76.7834	217.84	238.681	163.08	378.289
79.76	6.97453	88.21	24.1656	89.41	44.4413	105.55	76.8495	217.99	238.571	163.2	378.352
79.89	6.92955	88.31	24.1849	89.55	44.453	105.66	76.9192	218.15	238.478	163.3	378.4
79.99	6.89233	88.43	24.2067	89.66	44.4717	105.76	76.9955	218.31	238.395	163.41	378.442
80.09	6.86255	88.54	24.2335	89.8	44.5045	105.89	77.0721	218.47	238.32	163.51	378.479
80.19	6.84196	88.64	24.2646	89.9	44.5514	105.99	77.1486	218.65	238.249	163.71	378.512
80.33	6.83054	88.75	24.2983	90	44.6232	106.09	77.2257	218.81	238.17	163.61	378.544
80.48	6.83447	88.85	24.3405	90.12	44.7141	106.22	77.299	218.96	238.084	163.92	378.57
80.58	6.85556	88.97	24.3971	90.22	44.8233	106.32	77.3702	219.14	238.002	164.02	378.599
80.68	6.89316	89.08	24.4551	90.36	44.9539	106.43	77.4402	219.31	237.908	164.12	378.636
80.78	6.94298	89.22	24.5145	90.48	45.1117	106.53	77.5008	219.49	237.8	164.22	378.677
80.88	7.00178	89.32	24.5766	90.59	45.2916	106.63	77.5509	219.64	237.696	164.32	378.721
80.99	7.06359	89.42	24.6383	90.69	45.4824	106.73	77.5887	219.82	237.589	164.43	378.768
81.09	7.12127	89.52	24.6914	90.8	45.6806	106.83	77.6162	219.96	237.485	164.54	378.821
81.2	7.17549	89.65	24.7377	90.91	45.8876	106.94	77.6443	220.12	237.383	164.74	378.875
81.3	7.22549	89.75	24.7755	91.02	46.0884	107.05	77.6701	220.31	237.275	164.84	378.931
81.4	7.27128	89.85	24.8031	91.12	46.2974	107.17	77.6939	220.42	237.17	164.95	378.987
81.51	7.31284	89.96	24.8215	91.24	46.4848	107.28	77.7051	220.61	237.072	165.05	379.036
81.61	7.34859	90.06	24.8257	91.35	46.6677	107.39	77.7141	220.77	236.964	165.16	379.081
81.71	7.37876	90.17	24.8294	91.45	46.8374	107.49	77.7127	220.92	236.853	165.26	379.12
81.81	7.4076	90.28	24.8365	91.56	46.9657	107.59	77.7007	221.07	236.742	165.36	379.157
81.92	7.43594	90.4	24.8489	91.69	47.087	107.7	77.6809	221.23	236.623	165.46	379.182
82.02	7.4671	90.55	24.8733	91.8	47.1863	107.83	77.6506	221.38	236.498	165.57	379.205
82.12	7.50264	90.66	24.9096	91.9	47.26	107.93	77.624	221.55	236.369	165.67	379.231
82.25	7.54256	90.76	24.9579	92	47.3007	108.03	77.5976	221.73	236.239	165.78	379.259
82.35	7.58763	90.88	25.0237	92.1	47.3148	108.14	77.5752	221.9	236.109	165.88	379.289
82.45	7.63739	90.98	25.0977	92.25	47.3119	108.25	77.5618	222.07	235.979	166	379.318
82.56	7.69187	91.08	25.184	92.38	47.3193	108.35	77.5569	222.23	235.837	166.1	379.356
82.67	7.7492	91.22	25.2798	92.51	47.3272	108.46	77.5605	222.4	235.694	166.21	379.394
82.78	7.80516	91.33	25.3853	92.64	47.3348	108.56	77.5763	222.55	235.546	166.32	379.433
82.88	7.85604	91.44	25.4999	92.75	47.3502	108.66	77.6004	222.7	235.406	166.42	379.476
82.98	7.90538	91.59	25.6136	92.89	47.3652	108.77	77.6344	222.88	235.267	166.52	379.523
83.12	7.95291	91.7	25.7206	93.02	47.38	108.87	77.6797	223.08	235.132	166.63	379.576
83.23	7.99705	91.81	25.8207	93.12	47.3986	108.97	77.7214	223.33	235	166.74	379.619
83.33	8.0378	91.94	25.9079	93.23	47.4145	109.08	77.7705	223.48	234.865	166.84	379.655
83.43	8.0756	92.05	25.9788	93.33	47.4489	109.18	77.8207	223.68	234.736	166.96	379.683
83.54	8.11325	92.15	26.0335	93.45	47.4917	109.28	77.8657	223.85	234.607	167.06	379.705
83.64	8.14608	92.29	26.0726	93.61	47.5461	109.38	77.9096	224.06	234.487	167.16	379.722
83.74	8.17227	92.41	26.1019	93.75	47.6074	109.49	77.9502	224.23	234.375	167.27	379.734
83.85	8.1962	92.56	26.1206	93.85	47.6764	109.59	77.9895	224.42	234.276	167.37	379.743
83.95	8.22157	92.66	26.1242	93.96	47.7386	109.7	78.0331	224.58	234.179	167.48	379.758
84.05	8.24484	92.81	26.1195	94.1	47.8023	109.8	78.0814	224.73	234.088	167.58	379.778
84.16	8.263	92.98	26.1104	94.22	47.8588	109.9	78.1309	224.91	234.01	167.68	379.805
84.29	8.27922	93.09	26.1	94.34	47.9055	110.07	78.1846	225.05	233.935	167.8	379.853
84.39	8.2999	93.22	26.0962	94.45	47.9485	110.19	78.2463	225.22	233.865	167.9	379.918
84.52	8.32503	93.32	26.1007	94.58	47.9829	110.43	78.3173	225.42	233.799	168.01	380
84.62	8.35141	93.45	26.1171	94.69	48.006	110.57	78.3977	225.59	233.742	168.12	380.098
84.73	8.38371	93.59	26.1445	94.79	48.0241	110.73	78.4864	225.78	233.684	168.23	380.21
84.83	8.42376	93.72	26.1833	94.91	48.0325	110.88	78.5827	225.92	233.635	168.33	380.336
84.94	8.47297	93.83	26.2339	95.02	48.0367	111.05	78.6867	226.07	233.586	168.43	380.46
85.04	8.52734	93.96	26.2928	95.15	48.0359	111.3	78.7939	226.23	233.544	168.54	380.587
85.14	8.58637	94.06	26.3568	95.25	48.0351	111.49	78.8968	226.38	233.502	168.65	380.708
85.26	8.65006	94.16	26.4204	95.41	48.0386	111.64	78.9945	226.57	233.461	168.75	380.822
85.37	8.70688	94.28	26.4861	95.51	48.0464	111.78	79.0808	226.76	233.426	168.86	380.929
85.48	8.75047	94.4	26.5406	95.61	48.0494	111.99	79.1519	226.95	233.396	168.97	381.022
85.58	8.78082	94.53	26.5815	95.73	48.0437	112.12	79.2063	227.09	233.369	169.07	381.099
85.69	8.79835	94.64	26.6049	95.84	48.0295	112.29	79.2367	227.26	233.357	169.17	381.153
85.79	8.80808	94.76	26.6206	95.95	48.0045	112.45	79.2571	227.45	233.358	169.27	381.208
85.89	8.80853	94.86	26.6257	96.07	47.9738	112.66	79.2673	227.65	233.368	169.38	381.245
86	8.81087	94.97	26.6247	96.21	47.9374	112.8	79.2665	227.79	233.381	169.49	381.276
86.1	8.81878	95.09	26.627	96.31	47.8896	113.05	79.2741	227.95	233.386	169.59	381.297
86.21	8.83227	95.22	26.6328	96.41	47.849	113.18	79.2906	228.11	233.377	169.69	381.309
86.31	8.84554	95.33	26.6396	96.52	47.812	113.33	79.3167	228.43	233.354	169.8	381.316
86.41	8.85957	95.43	26.6487	96.63	47.7851	113.55	79.3498	228.6	233.319	169.9	381.313
86.52	8.87436	95.54	26.6689	96.78	47.7803	113.66	79.3927	228.71	233.276	170	381.311
86.62	8.8896	95.7	26.6977	96.88	47.7894	113.77	79.4415	228.87	233.231	170.1	381.315
86.72	8.91062	95.81	26.7374	96.98	47.8185	113.87	79.5005	229.02	233.181	170.21	381.325
86.83	8.93048	95.91	26.7797	97.1	47.8517	113.97	79.5659	229.19	233.124	170.31	381.34
86.93	8.94916	96.02	26.8253	97.21	47.8892	114.07	79.6305	229.34	233.059	170.42	381.352
87.03	8.96736	96.13	26.8713	97.32	47.9265	114.21	79.6958	229.51	232.987	170.52	381.361
87.14	8.98033	96.25	26.9128	97.44	47.9694	114.31	79.751	229.65	232.91	170.62	381.372
87.25	8.98965	96.35	26.9538	97.56	47.997	114.41	79.7984	229.81	232.842	170.75	381.384
87.35	8.99401	96.45	26.9943	97.67	48.0095	114.51	79.838	229.99	232.785	170.85	381.402
87.45	9.0078	96.6	27.034	97.79	48.0147	114.62	79.871	230.17	232.734	170.96	381.425
87.56	9.02254	96.7	27.0729	97.93	48.0203	114.72	79.9014	230.37	232.68	171.06	381.453
87.71	9.0401	96.81	27.1151	98.04	48.0255	114.82	79.9332	230.56	232.633	171.18	381.483
87.81	9.05359	96.91	27.1601	98.15	48.0276	114.93	79.9622	230.7	232.587	171.28	381.507
87.91	9.06876	97.02	27.2112	98.31	48.0428	115.03	79.9945	230.84	232.545	171.38	381.524
88.01	9.08373	97.12	27.2735	98.41	48.0708	115.14	80.0272	231.01	232.513	171.49	381.534
88.12	9.09047	97.23	27.3442	98.54	48.1121	115.24	80.0603	231.34	232.485	171.59	381.542
88.22	9.08548	97.33	27.4193	98.68	48.1551	115.34	80.0932	231.54	232.465	171.69	381.551
88.33	9.06807	97.43	27.5013	98.79	48.1998	115.44	80.1235	231.69	232.457	171.8	381.555
88.43	9.03829	97.55	27.5887	98.9	48.2489	115.54	80.1513	231.84	232.46	171.9	381.556
88.53	9.00375	97.65	27.6866	99.02	48.2939	115.65	80.1753	232.01	232.471	172.01	381.559
88.63	8.95543	97.76	27.7903	99.12	48.3273	115.75	80.1958	232.25	232.479	172.11	381.562
88.74	8.90093	97.9	27.9029	99.24	48.3491	115.86	80.2153	232.4	232.484	172.21	381.568
88.84	8.84026	98	28.0245	99.34	48.3609	115.97	80.2309	232.54	232.482	172.32	381.577
88.94	8.77754	98.11	28.1502	99.45	48.362	116.07	80.2378	232.68	232.473	172.42	381.588
89.04	8.71466	98.21	28.2662	99.58	48.3523	116.17	80.2414	232.85	232.46	172.52	381.608
89.15	8.65964	98.31	28.3785	99.7	48.328	116.31	80.2415	232.99	232.438	172.64	381.63
89.25	8.61248	98.42	28.4803	99.8	48.3085	116.44	80.2329	233.15	232.41	172.74	381.656
89.35	8.57166	98.53	28.5724	99.95	48.2896	116.55	80.2166	233.28	232.384	172.84	381.684
89.46	8.53802	98.63	28.655	100.06	48.2824	116.65	80.1955	233.47	232.365	172.95	381.712
89.56	8.51445	98.73	28.7261	100.16	48.2791	116.76	80.1636	233.68	232.351	173.06	381.742
89.66	8.50038	98.85	28.7877	100.28	48.2797	116.86	80.1237	233.89	232.333	173.18	381.772
89.77	8.49261	99	28.8432	100.38	48.2842	116.96	80.079	234.13	232.314	173.29	381.801
89.87	8.49403	99.1	28.8978	100.49	48.2943	117.07	80.0357	234.28	232.287	173.4	381.82
89.98	8.49537	99.2	28.9467	100.59	48.3098	117.17	79.9882	234.45	232.252	173.5	381.845
90.09	8.50137	99.31	28.9947	100.71	48.3159	117.27	79.9435	234.59	232.212	173.6	381.873
90.2	8.51403	99.48	29.0509	100.83	48.2956	117.39	79.9029	234.76	232.171	173.71	381.9
90.3	8.53284	99.59	29.1151	100.94	48.2721	117.51	79.8693	234.9	232.125	173.81	381.937
90.4	8.55789	99.74	29.1834	101.04	48.2355	117.63	79.8308	235.14	232.07	173.91	381.98
90.51	8.58634	99.85	29.2517	101.16	48.1739	117.73	79.7904	235.35	232.008	174.02	382.029
90.61	8.61674	99.97	29.3177	101.26	48.0836	117.84	79.7439	235.55	231.928	174.13	382.075
90.71	8.64042	100.11	29.3816	101.41	47.9778	117.95	79.6898	235.71	231.843	174.23	382.114
90.82	8.65768	100.26	29.4364	101.52	47.8707	118.06	79.6352	235.85	231.754	174.33	382.147
90.92	8.67313	100.37	29.4822	101.64	47.7565	118.19	79.5829	236.01	231.665	174.45	382.179
91.06	8.68677	100.49	29.5179	101.79	47.6322	118.3	79.5347	236.15	231.585	174.55	382.206
91.16	8.69035	100.68	29.5487	101.89	47.5167	118.4	79.4903	236.33	231.508	174.65	382.231
91.31	8.68149	100.82	29.5691	102.01	47.41	118.5	79.454	236.5	231.423	174.78	382.253
91.41	8.66161	100.92	29.5896	102.11	47.3091	118.62	79.4308	236.66	231.325	174.88	382.262
91.52	8.63498	101.06	29.6022	102.24	47.2063	118.72	79.4229	236.83	231.214	174.99	382.264
91.62	8.60557	101.19	29.6099	102.35	47.1016	118.83	79.4332	236.99	231.088	175.09	382.261
91.72	8.57795	101.3	29.6256	102.47	47.0029	118.93	79.4651	237.17	230.964	175.2	382.255
91.88	8.56081	101.41	29.6548	102.57	46.8972	119.04	79.5133	237.34	230.839	175.3	382.25
91.98	8.55415	101.52	29.6961	102.72	46.7808	119.15	79.5688	237.49	230.71	175.41	382.248
92.09	8.55801	101.62	29.7467	102.83	46.6652	119.25	79.6298	237.65	230.582	175.51	382.249
92.19	8.56887	101.73	29.7971	102.93	46.5432	119.36	79.6926	237.84	230.448	175.63	382.255
92.29	8.58673	101.83	29.8573	103.04	46.4315	119.47	79.7633	238.01	230.307	175.73	382.272
92.43	8.61253	101.96	29.9191	103.15	46.3132	119.57	79.8378	238.22	230.175	175.83	382.302
92.53	8.64298	102.11	29.9845	103.27	46.1969	119.67	79.9103	238.38	230.057	175.94	382.353
92.63	8.67278	102.21	30.0418	103.37	46.0968	119.77	79.9842	238.52	229.954	176.04	382.427
92.73	8.69946	102.32	30.0948	103.48	46.0013	119.9	80.0532	238.76	229.872	176.15	382.547
92.84	8.72092	102.43	30.136	103.59	45.906	120.01	80.1185	238.95	229.797	176.26	382.674
92.94	8.73556	102.53	30.1687	103.71	45.8146	120.11	80.1797	239.2	229.717	176.36	382.791
93.06	8.7434	102.65	30.1896	103.83	45.7342	120.21	80.2311	239.36	229.638	176.48	382.896
93.16	8.74234	102.78	30.1966	103.93	45.6577	120.31	80.2786	239.54	229.561	176.59	382.991
93.26	8.73131	102.89	30.1987	104.04	45.584	120.45	80.3173	239.78	229.482	176.7	383.071
93.41	8.7103	103.03	30.1921	104.19	45.497	120.55	80.346	239.98	229.399	176.82	383.133
93.52	8.68322	103.14	30.1757	104.33	45.4106	120.69	80.3687	240.15	229.308	176.93	383.176
93.62	8.65254	103.24	30.1566	104.45	45.3232	120.79	80.3857	240.37	229.211	177.04	383.202
93.76	8.62197	103.38	30.1344	104.57	45.2347	120.9	80.4012	240.54	229.097	177.14	383.212
93.88	8.58796	103.51	30.1153	104.67	45.1532	121.01	80.4147	240.72	228.982	177.24	383.206
94.02	8.55051	103.71	30.1009	104.78	45.083	121.12	80.4271	240.9	228.867	177.34	383.184
94.12	8.5191	103.86	30.091	104.89	45.0169	121.22	80.4387	241.08	228.763	177.44	383.158
94.22	8.49374	103.97	30.0875	105	44.9553	121.36	80.4473	241.24	228.671	177.56	383.133
94.34	8.47494	104.13	30.0898	105.12	44.8883	121.51	80.4527	241.4	228.584	177.66	383.107
94.44	8.46422	104.33	30.0965	105.23	44.8144	121.72	80.4658	241.69	228.507	177.77	383.079
94.55	8.46623	104.48	30.1052	105.37	44.735	121.87	80.4844	241.85	228.44	177.87	383.057
94.65	8.48281	104.58	30.1156	105.47	44.6443	122.06	80.5064	242.04	228.379	177.97	383.04
94.76	8.50723	104.71	30.1259	105.59	44.5439	122.2	80.5302	242.19	228.333	178.07	383.03
94.86	8.53449	104.81	30.1381	105.7	44.4338	122.41	80.5555	242.41	228.302	178.18	383.025
94.96	8.56816	104.91	30.1541	105.85	44.3242	122.54	80.5829	242.55	228.276	178.29	383.016
95.07	8.60821	105.02	30.1685	105.95	44.2211	122.73	80.6122	242.71	228.255	178.39	383.002
95.17	8.64674	105.13	30.1864	106.08	44.125	122.86	80.6419	242.91	228.233	178.49	382.981
95.28	8.67738	105.27	30.2074	106.18	44.0376	122.97	80.6684	243.08	228.189	178.6	382.942
95.39	8.70012	105.37	30.2296	106.28	43.9663	123.07	80.6915	243.24	228.133	178.7	382.89
95.49	8.71287	105.48	30.251	106.4	43.9122	123.17	80.7138	243.51	228.055	178.8	382.829
95.59	8.71416	105.6	30.2712	106.51	43.8681	123.29	80.7347	243.63	227.975	178.9	382.756
95.7	8.70214	105.72	30.2835	106.71	43.8458	123.39	80.7522	243.78	227.889	179.01	382.671
95.8	8.68356	105.82	30.288	106.82	43.8495	123.49	80.7663	243.93	227.8	179.11	382.58
95.91	8.65969	105.92	30.2881	106.94	43.8801	123.6	80.7643	244.12	227.706	179.21	382.478
96.01	8.63104	106.08	30.2837	107.07	43.9318	123.7	80.753	244.26	227.607	179.33	382.391
96.11	8.59761	106.21	30.2802	107.18	43.9934	123.8	80.7325	244.4	227.503	179.44	382.318
96.22	8.56516	106.34	30.2759	107.29	44.0683	123.91	80.7071	244.65	227.407	179.55	382.261
96.34	8.54137	106.5	30.2795	107.43	44.1561	124.01	80.6827	244.81	227.323	179.65	382.22
96.44	8.52622	106.61	30.2934	107.57	44.2537	124.12	80.6592	245	227.248	179.75	382.197
96.54	8.51733	106.79	30.3191	107.7	44.3613	124.23	80.6522	245.15	227.177	179.86	382.194
96.64	8.5192	106.89	30.3566	107.81	44.4809	124.34	80.6455	245.34	227.091	179.96	382.205
96.76	8.52731	106.99	30.4139	107.91	44.6053	124.44	80.639	245.49	227.004	180.06	382.229
96.86	8.54187	107.12	30.4867	108.03	44.7302	124.54	80.6325	245.68	226.906	180.16	382.265
96.96	8.56316	107.25	30.5664	108.2	44.8606	124.64	80.6257	245.94	226.809	180.27	382.318
97.07	8.58404	107.36	30.6529	108.31	44.9723	124.75	80.6185	246.1	226.721	180.38	382.377
97.17	8.60448	107.51	30.7456	108.43	45.0583	124.85	80.6108	246.23	226.643	180.48	382.443
97.28	8.61874	107.61	30.8404	108.55	45.1233	124.96	80.5961	246.41	226.575	180.6	382.511
97.38	8.6268	107.71	30.9276	108.65	45.1643	125.06	80.5671	246.6	226.506	180.7	382.58
97.48	8.62135	107.81	31.0124	108.76	45.1905	125.2	80.5271	246.75	226.433	180.81	382.644
97.59	8.60339	107.91	31.0904	108.87	45.1961	125.3	80.4776	246.89	226.364	180.91	382.699
97.69	8.58855	108.02	31.1642	108.97	45.1959	125.41	80.424	247.08	226.295	181.01	382.744
97.82	8.57049	108.12	31.2361	109.08	45.19	125.51	80.3606	247.25	226.225	181.11	382.78
97.92	8.54987	108.26	31.3082	109.19	45.1788	125.61	80.2875	247.42	226.154	181.21	382.809
98.03	8.53138	108.36	31.384	109.3	45.1574	125.71	80.2229	247.6	226.073	181.32	382.828
98.16	8.51811	108.48	31.4542	109.42	45.1499	125.87	80.172	247.81	225.973	181.84	382.839
98.27	8.51139	108.59	31.5168	109.55	45.1562	126.01	80.1295	247.98	225.855	181.94	382.839
98.37	8.51378	108.7	31.5778	109.65	45.1722	126.12	80.0918	248.16	225.731	182.04	382.832
98.48	8.51667	108.83	31.6372	109.78	45.1913	126.25	80.0643	248.34	225.61	182.15	382.816
98.59	8.51577	108.93	31.6877	109.91	45.205	126.35	80.0378	248.5	225.489	182.25	382.798
98.71	8.51799	109.05	31.7317	110.05	45.2221	126.46	80.0184	248.65	225.373	182.36	382.779
98.81	8.51532	109.17	31.7707	110.18	45.2199	126.56	80.0128	248.82	225.258	182.47	382.753
98.92	8.50584	109.44	31.8008	110.29	45.1993	126.67	80.0122	249.02	225.132	182.57	382.719
99.02	8.49756	109.54	31.8215	110.4	45.1513	126.77	80.023	249.16	224.999	182.67	382.675
99.12	8.49047	109.65	31.8369	110.51	45.0927	126.9	80.0405	249.36	224.861	182.77	382.627
99.24	8.48057	109.76	31.8476	110.65	45.0315	127.09	80.0647	249.47	224.713	182.88	382.582
99.34	8.47024	109.89	31.8552	110.75	44.9659	127.29	80.0959	249.64	224.554	182.98	382.541
99.44	8.45948	110	31.8511	110.86	44.9014	127.39	80.1248	249.83	224.379	183.08	382.505
99.55	8.45548	110.1	31.8382	110.97	44.8447	127.49	80.155	249.97	224.186	183.19	382.483
99.69	8.45824	110.22	31.8156	111.08	44.804	127.6	80.1863	250.15	223.978	183.3	382.474
99.79	8.46982	110.34	31.7835	111.18	44.7839	127.7	80.2145	250.43	223.763	183.4	382.48
99.89	8.49022	110.46	31.7411	111.29	44.7846	127.8	80.2453	250.58	223.539	183.52	382.507
99.99	8.52284	110.56	31.7013	111.39	44.812	127.91	80.2789	250.72	223.322	183.62	382.548
100.1	8.55967	110.71	31.6569	111.49	44.8704	128.03	80.3151	250.86	223.114	183.73	382.606
100.2	8.60072	110.82	31.6208	111.59	44.9427	128.13	80.3584	251.06	222.912	183.83	382.671
100.3	8.6482	110.93	31.5958	111.71	45.026	128.24	80.4001	251.21	222.716	183.93	382.735
100.42	8.70129	111.03	31.582	111.81	45.1182	128.34	80.4343	251.38	222.531	184.03	382.796
100.53	8.75708	111.17	31.5795	111.94	45.2159	128.45	80.4684	251.61	222.361	184.14	382.844
100.63	8.82073	111.29	31.5883	112.07	45.3254	128.59	80.4971	251.81	222.208	184.24	382.875
100.74	8.89501	111.42	31.6085	112.19	45.4466	128.76	80.5143	251.97	222.062	184.34	382.891
100.85	8.97496	111.55	31.6357	112.3	45.5747	128.96	80.515	252.21	221.92	184.46	382.89
100.95	9.06059	111.7	31.6654	112.41	45.7098	129.1	80.5114	252.36	221.77	184.57	382.875
101.05	9.14801	111.82	31.6928	112.55	45.8525	129.26	80.4976	252.54	221.614	184.67	382.842
101.16	9.23523	111.95	31.7106	112.67	46.0195	129.45	80.4735	252.7	221.449	184.77	382.802
101.26	9.31791	112.09	31.7145	112.77	46.1751	129.58	80.4501	252.9	221.28	184.88	382.755
101.36	9.39748	112.24	31.7137	112.87	46.3422	129.77	80.4277	253.06	221.112	184.98	382.708
101.47	9.47296	112.39	31.7072	112.99	46.509	129.95	80.4138	253.22	220.927	185.08	382.662
101.57	9.5407	112.49	31.6949	113.16	46.6766	130.06	80.4118	253.37	220.73	185.19	382.625
101.67	9.59844	112.62	31.6786	113.26	46.8402	130.18	80.4176	253.56	220.518	185.29	382.598
101.78	9.64617	112.73	31.6627	113.37	46.9809	130.28	80.44	253.74	220.296	185.39	382.58
101.88	9.67941	112.86	31.6473	113.47	47.1144	130.39	80.467	253.89	220.067	185.5	382.567
101.98	9.69815	112.97	31.6396	113.57	47.2282	130.49	80.4982	254.24	219.839	185.6	382.556
102.08	9.70955	113.08	31.6287	113.69	47.3119	130.6	80.5307	254.09	219.614	185.7	382.547
102.19	9.71384	113.2	31.6202	113.8	47.3653	130.7	80.5592	254.38	219.39	185.8	382.543
102.29	9.71444	113.34	31.6125	113.91	47.3884	130.83	80.583	254.53	219.171	185.91	382.539
102.41	9.71137	113.44	31.609	114.02	47.3935	130.94	80.6071	254.69	218.951	186.02	382.537
102.51	9.70461	113.58	31.6083	114.14	47.3806	131.04	80.6282	254.84	218.731	186.12	382.533
102.61	9.69456	113.71	31.6041	114.24	47.3528	131.15	80.643	254.99	218.515	186.22	382.527
102.71	9.67847	113.82	31.5965	114.35	47.3243	131.25	80.6567	255.17	218.299	186.32	382.514
102.85	9.65635	113.92	31.5854	114.49	47.2989	131.36	80.666	255.37	218.091	186.44	382.496
102.95	9.63428	114.05	31.5664	114.6	47.2764	131.46	80.6729	255.52	217.879	186.54	382.472
103.05	9.6158	114.15	31.5491	114.72	47.263	131.57	80.6788	255.67	217.666	186.64	382.447
103.16	9.59583	114.26	31.5266	114.83	47.2585	131.7	80.6803	255.8	217.439	186.75	382.412
103.28	9.57458	114.4	31.5128	114.93	47.2731	131.8	80.6752	255.93	217.198	186.85	382.369
103.38	9.55647	114.5	31.4927	115.04	47.3068	131.94	80.6717	256.1	216.942	186.95	382.313
103.48	9.54357	114.61	31.4733	115.16	47.3654	132.05	80.6628	256.26	216.676	187.05	382.246
103.58	9.53832	114.71	31.4497	115.31	47.4408	132.16	80.6516	256.45	216.401	187.16	382.142
103.71	9.53961	114.83	31.4261	115.41	47.5313	132.27	80.6372	256.62	216.115	187.26	382.04
103.82	9.55017	114.93	31.4069	115.55	47.6415	132.37	80.6216	256.8	215.827	187.37	381.953
103.92	9.57001	115.05	31.3915	115.66	47.7838	132.51	80.6061	256.96	215.539	187.47	381.88
104.05	9.59413	115.18	31.3799	115.77	47.9355	132.61	80.5916	257.11	215.238	187.58	381.82
104.16	9.62404	115.28	31.3722	115.88	48.0977	132.72	80.5719	257.27	214.935	187.68	381.774
104.3	9.65143	115.43	31.3684	115.99	48.2783	132.82	80.5516	257.45	214.643	187.78	381.751
104.4	9.67383	115.54	31.3721	116.12	48.4614	132.92	80.5265	257.66	214.353	187.89	381.748
104.51	9.68444	115.69	31.3804	116.23	48.6495	133.02	80.4965	257.95	214.077	187.99	381.765
104.65	9.68222	115.8	31.393	116.33	48.8396	133.13	80.4592	258.13	213.809	188.1	381.794
104.75	9.66716	115.94	31.4102	116.46	49.0317	133.23	80.4197	258.27	213.544	188.2	381.835
104.86	9.64252	116.04	31.4254	116.58	49.2244	133.34	80.3736	258.43	213.28	188.31	381.888
104.96	9.60037	116.16	31.4386	116.73	49.4132	133.45	80.3277	258.64	213.014	188.41	381.95
105.11	9.54351	116.26	31.4423	116.83	49.5933	133.55	80.2831	258.78	212.74	188.52	382.013
105.21	9.47646	116.36	31.4405	116.94	49.7664	133.66	80.24	258.93	212.457	188.62	382.076
105.34	9.3977	116.51	31.4344	117.05	49.9337	133.76	80.2084	259.07	212.166	188.73	382.141
105.44	9.32101	116.65	31.4236	117.19	50.1008	133.86	80.1819	259.28	211.865	188.83	382.196
105.54	9.24637	116.79	31.4053	117.31	50.2738	133.97	80.1682	259.49	211.549	188.93	382.241
105.64	9.18051	116.94	31.3796	117.42	50.4461	134.07	80.1673	259.63	211.212	189.04	382.265
105.75	9.12751	117.05	31.3474	117.55	50.624	134.18	80.1782	259.82	210.856	189.14	382.272
105.85	9.08736	117.16	31.3131	117.69	50.8004	134.28	80.1915	260.02	210.48	189.25	382.27
105.96	9.06849	117.3	31.2765	117.79	50.9691	134.38	80.2095	260.16	210.083	189.36	382.254
106.09	9.07881	117.41	31.2326	117.9	51.1241	134.49	80.2306	260.32	209.681	189.48	382.23
106.2	9.11699	117.51	31.1907	118	51.2655	134.61	80.2569	260.55	209.283	189.58	382.206
106.3	9.17575	117.63	31.1507	118.13	51.3946	134.72	80.2872	260.82	208.889	189.68	382.195
106.41	9.25551	117.73	31.1141	118.25	51.5102	134.84	80.3127	261.05	208.508	189.8	382.197
106.52	9.34765	117.84	31.0779	118.38	51.6182	134.94	80.3332	261.23	208.12	189.91	382.214
106.62	9.43258	117.95	31.0469	118.49	51.7041	135.05	80.354	261.38	207.726	190.03	382.237
106.72	9.50981	118.06	31.0206	118.64	51.7638	135.15	80.3683	261.53	207.319	190.14	382.253
106.83	9.58315	118.19	30.9827	118.76	51.7952	135.25	80.3915	261.69	206.915	190.24	382.275
106.93	9.64228	118.3	30.9367	118.89	51.8062	135.35	80.4284	261.87	206.513	190.34	382.287
107.04	9.68853	118.41	30.8826	119	51.8027	135.46	80.4725	262.01	206.118	190.47	382.292
107.14	9.72167	118.55	30.8215	119.14	51.7983	135.56	80.5277	262.18	205.707	190.57	382.29
107.24	9.74072	118.65	30.7531	119.25	51.8012	135.67	80.5918	262.34	205.282	190.68	382.285
107.35	9.74568	118.76	30.677	119.36	51.8123	135.77	80.665	262.57	204.844	190.8	382.277
107.45	9.74192	118.87	30.5953	119.47	51.8262	135.88	80.739	262.75	204.403	190.91	382.261
107.56	9.74285	118.98	30.5119	119.57	51.838	135.99	80.8223	262.93	203.978	191.01	382.235
107.67	9.74392	119.09	30.4176	119.67	51.8546	136.09	80.9125	263.1	203.555	191.11	382.203
107.78	9.74513	119.2	30.3125	119.78	51.8783	136.22	81.0134	263.24	203.157	191.22	382.167
107.89	9.74984	119.3	30.2086	119.89	51.9109	136.32	81.1116	263.39	202.766	191.32	382.125
107.99	9.76524	119.4	30.105	120.01	51.9579	136.42	81.209	263.54	202.376	191.42	382.083
108.09	9.79131	119.54	30.01	120.12	52.0265	136.52	81.3096	263.7	201.985	191.54	382.041
108.21	9.83052	119.68	29.9242	120.26	52.108	136.67	81.4166	263.86	201.597	191.64	382.003
108.34	9.88256	119.78	29.8475	120.38	52.1932	136.77	81.5173	264.19	201.216	191.76	381.971
108.44	9.95372	119.9	29.7775	120.51	52.2836	136.89	81.6127	264.35	200.838	191.86	381.946
108.55	10.0377	120.03	29.7162	120.61	52.3864	137.01	81.6959	264.51	200.45	191.98	381.929
108.65	10.1191	120.13	29.6636	120.74	52.4976	137.11	81.7554	264.75	200.055	192.08	381.92
108.75	10.2043	120.26	29.6142	120.88	52.6168	137.21	81.813	264.95	199.647	192.18	381.92
108.86	10.292	120.36	29.5678	120.99	52.7427	137.32	81.868	265.12	199.229	192.28	381.929
108.97	10.3669	120.46	29.5174	121.11	52.8754	137.42	81.9034	265.31	198.809	192.39	381.94
109.07	10.4242	120.58	29.4628	121.24	53.0094	137.56	81.9322	265.52	198.393	192.49	381.959
109.18	10.4641	120.72	29.4044	121.37	53.1435	137.72	81.9639	265.73	197.977	192.61	381.99
109.29	10.4804	120.83	29.3302	121.5	53.2718	137.89	82.004	265.89	197.56	192.71	382.023
109.39	10.478	120.93	29.2435	121.65	53.3967	138.14	82.0516	266.06	197.132	192.81	382.06
109.49	10.4592	121.05	29.1529	121.76	53.5329	138.28	82.112	266.22	196.7	192.92	382.1
109.6	10.424	121.16	29.0594	121.86	53.673	138.49	82.1791	266.38	196.256	193.02	382.141
109.7	10.3812	121.26	28.9666	121.96	53.8234	138.64	82.2446	266.57	195.802	193.14	382.191
109.8	10.3419	121.39	28.8734	122.07	53.9873	138.82	82.3114	266.75	195.355	193.24	382.248
109.91	10.2988	121.49	28.7853	122.24	54.173	138.94	82.3736	266.93	194.913	193.35	382.314
110.01	10.2538	121.64	28.7076	122.37	54.3712	139.09	82.4271	267.09	194.47	193.45	382.382
110.12	10.2198	121.76	28.6402	122.48	54.5664	139.19	82.4666	267.29	194.02	193.55	382.446
110.22	10.1941	121.88	28.582	122.58	54.7616	139.29	82.4837	267.54	193.57	193.65	382.506
110.32	10.1767	122	28.5368	122.69	54.9529	139.4	82.492	267.79	193.129	193.75	382.561
110.42	10.1659	122.1	28.5046	122.8	55.1403	139.51	82.488	268.03	192.689	193.86	382.605
110.52	10.1616	122.24	28.4772	122.91	55.3086	139.62	82.4739	268.18	192.251	193.98	382.632
110.62	10.1619	122.39	28.4548	123.06	55.4477	139.77	82.4563	268.34	191.815	194.13	382.643
110.73	10.1705	122.54	28.4427	123.17	55.5596	139.91	82.4345	268.49	191.381	194.25	382.632
110.83	10.182	122.67	28.4418	123.27	55.6384	140.01	82.4169	268.65	190.935	194.4	382.599
110.95	10.1966	122.77	28.4491	123.38	55.6839	140.11	82.4013	268.8	190.478	194.56	382.544
111.05	10.2141	122.91	28.4588	123.5	55.7043	140.22	82.3844	268.97	190.016	194.68	382.481
111.16	10.2315	123.02	28.4718	123.6	55.7171	140.32	82.3756	269.17	189.55	194.81	382.419
111.26	10.2486	123.14	28.4835	123.74	55.7195	140.43	82.3749	269.34	189.066	194.94	382.354
111.37	10.2655	123.27	28.4954	123.88	55.7247	140.53	82.384	269.53	188.572	195.07	382.284
111.47	10.2727	123.37	28.5077	123.99	55.7347	140.63	82.4093	269.75	188.067	195.45	382.218
111.58	10.2705	123.49	28.5172	124.1	55.7457	140.76	82.4465	269.95	187.56	195.58	382.15
111.68	10.2609	123.61	28.522	124.2	55.7678	140.87	82.4924	270.14	187.055	195.79	382.094
111.79	10.239	123.73	28.5231	124.32	55.8039	140.99	82.5449	270.3	186.558	196.12	382.047
112.03	10.21	123.83	28.5174	124.43	55.8592	141.1	82.598	270.44	186.067	196.26	382.015
112.13	10.1741	123.98	28.5048	124.54	55.9262	141.21	82.6563	270.77	185.58	196.66	381.996
112.27	10.1341	124.23	28.4899	124.66	56.0052	141.33	82.7027	270.94	185.097	196.83	381.986
112.37	10.0922	124.35	28.4662	124.76	56.0856	141.43	82.7418	271.11	184.618	196.98	381.989
112.48	10.0483	124.46	28.4439	124.89	56.1841	141.54	82.7723	271.27	184.158	197.11	382.006
112.62	10.0075	124.56	28.423	125.01	56.2831	141.65	82.7859	271.42	183.719	197.24	382.036
112.74	9.98094	124.67	28.4005	125.12	56.3912	141.76	82.7917	271.59	183.303	197.36	382.078
112.84	9.96869	124.77	28.3802	125.24	56.5068	141.91	82.7828	271.81	182.9	197.48	382.138
112.94	9.9706	124.91	28.362	125.34	56.6197	142.01	82.7726	271.97	182.505	197.68	382.198
113.08	9.98795	125.01	28.3446	125.46	56.743	142.16	82.761	272.15	182.11	197.82	382.258
113.19	10.0172	125.14	28.3313	125.58	56.8776	142.26	82.7498	272.38	181.718	197.97	382.317
113.31	10.0576	125.25	28.3216	125.73	57.0312	142.36	82.7449	272.6	181.33	198.14	382.368
113.42	10.1043	125.39	28.3117	125.86	57.2037	142.47	82.7455	272.8	180.955	198.26	382.412
113.52	10.1556	125.49	28.3036	126	57.3897	142.63	82.7468	272.96	180.59	198.4	382.451
113.62	10.2116	125.61	28.2943	126.14	57.5857	142.81	82.7515	273.12	180.231	198.55	382.485
113.72	10.2673	125.75	28.2796	126.24	57.7884	142.97	82.7599	273.33	179.875	198.67	382.515
113.86	10.3219	125.86	28.2606	126.36	57.9931	143.13	82.7772	273.51	179.517	198.78	382.54
113.97	10.3759	125.98	28.2395	126.48	58.1979	143.27	82.7981	273.68	179.153	198.94	382.561
114.1	10.4244	126.08	28.2152	126.58	58.4028	143.47	82.8227	273.88	178.796	199.07	382.577
114.2	10.4673	126.21	28.1965	126.69	58.5941	143.67	82.8496	274.07	178.442	199.2	382.595
114.3	10.5082	126.34	28.1688	126.8	58.7753	143.83	82.879	274.24	178.096	199.33	382.61
114.41	10.5459	126.45	28.1437	126.91	58.9233	143.96	82.9129	274.51	177.752	199.48	382.624
114.51	10.5805	126.58	28.1236	127.01	59.0146	144.15	82.9525	274.68	177.406	199.6	382.644
114.62	10.6137	126.71	28.1053	127.14	59.0716	144.26	82.9957	274.86	177.051	199.74	382.665
114.72	10.6455	126.86	28.0945	127.27	59.081	144.37	83.0426	275.03	176.689	199.94	382.68
114.85	10.6791	127.04	28.0905	127.44	59.0432	144.48	83.098	275.19	176.318	200.14	382.693
114.95	10.7118	127.15	28.0855	127.55	58.977	144.58	83.1524	275.36	175.94	200.32	382.703
115.05	10.7455	127.34	28.0832	127.69	58.868	144.68	83.21	275.57	175.558	200.45	382.699
115.16	10.785	127.46	28.0709	127.8	58.741	144.82	83.2684	275.76	175.161	200.59	382.693
115.27	10.8305	127.6	28.0572	127.94	58.5944	145.02	83.3361	275.93	174.762	200.77	382.677
115.37	10.8857	127.7	28.0388	128.08	58.4281	145.2	83.41	276.08	174.349	200.91	382.644
115.48	10.9525	127.81	28.0208	128.21	58.2635	145.46	83.4889	276.27	173.931	201.06	382.607
115.61	11.0337	127.92	27.9992	128.31	58.1083	145.64	83.5709	276.41	173.509	201.22	382.556
115.72	11.1272	128.06	27.9746	128.43	57.9689	145.8	83.6528	276.73	173.083	201.37	382.496
115.82	11.2311	128.21	27.9466	128.53	57.8449	146	83.7371	276.89	172.657	201.5	382.434
115.92	11.3422	128.31	27.9241	128.69	57.7332	146.21	83.8218	277.06	172.233	201.64	382.367
116.03	11.4606	128.44	27.9072	128.82	57.634	146.37	83.9038	277.24	171.809	201.77	382.296
116.14	11.5815	128.56	27.8998	128.93	57.5445	146.63	83.9822	277.43	171.386	201.91	382.221
116.24	11.7005	128.67	27.903	129.04	57.4625	146.82	84.0569	277.65	170.965	202.05	382.143
116.36	11.8175	128.82	27.9169	129.18	57.3893	147	84.1123	277.8	170.551	202.2	382.061
116.46	11.92	128.93	27.944	129.28	57.3132	147.22	84.1546	277.95	170.143	202.32	381.982
116.57	12.0129	129.04	27.9795	129.42	57.2574	147.41	84.1838	278.16	169.746	202.49	381.917
116.67	12.0929	129.21	28.0235	129.56	57.2286	147.61	84.2023	278.38	169.353	202.67	381.875
116.77	12.1573	129.36	28.0748	129.67	57.2203	147.79	84.2109	278.55	168.967	202.78	381.85
116.87	12.21	129.46	28.1266	129.81	57.2367	147.96	84.2192	278.73	168.584	202.92	381.843
116.97	12.2426	129.58	28.179	129.91	57.278	148.12	84.2268	278.86	168.205	203.05	381.861
117.08	12.2558	129.72	28.232	130.01	57.346	148.25	84.2359	279.03	167.833	203.17	381.893
117.18	12.2533	129.83	28.2804	130.17	57.4294	148.36	84.242	279.22	167.477	203.34	381.932
117.31	12.2416	129.94	28.3229	130.31	57.5283	148.48	84.2477	279.38	167.128	203.49	381.962
117.42	12.2223	130.05	28.357	130.43	57.6428	148.58	84.2595	279.56	166.788	203.63	381.981
117.52	12.2023	130.19	28.3861	130.56	57.7663	148.68	84.281	279.73	166.456	203.78	381.986
117.66	12.1997	130.32	28.4104	130.72	57.8858	148.79	84.309	279.89	166.135	203.94	381.987
117.76	12.2038	130.45	28.4298	130.83	58.0011	148.89	84.3477	280.09	165.837	204.07	381.994
117.86	12.2103	130.55	28.4526	130.93	58.1186	149.02	84.397	280.26	165.543	204.22	381.995
118	12.2287	130.68	28.4826	131.07	58.2214	149.17	84.4516	280.4	165.251	204.36	381.989
118.1	12.2544	130.78	28.5145	131.18	58.3094	149.3	84.5181	280.56	164.955	204.49	381.972
118.2	12.286	130.91	28.5527	131.29	58.3694	149.44	84.5905	280.73	164.655	204.61	381.946
118.31	12.3233	131.03	28.5933	131.41	58.4123	149.57	84.6668	280.89	164.352	204.78	381.912
118.41	12.365	131.14	28.6367	131.55	58.44	149.69	84.7461	281.09	164.049	204.95	381.875
118.53	12.4097	131.25	28.6831	131.66	58.4542	149.83	84.8276	281.32	163.735	205.1	381.836
118.63	12.4417	131.4	28.724	131.76	58.4835	149.95	84.9004	281.5	163.411	205.25	381.799
118.74	12.467	131.53	28.7644	131.88	58.528	150.09	84.9669	281.67	163.076	205.45	381.76
118.85	12.4882	131.65	28.8041	132.03	58.5897	150.24	85.0236	281.85	162.721	205.57	381.723
118.95	12.5018	131.78	28.8439	132.13	58.6586	150.35	85.0667	281.99	162.359	205.69	381.686
119.05	12.5078	131.91	28.8847	132.24	58.7475	150.46	85.0984	282.18	161.989	205.79	381.649
119.15	12.5095	132.01	28.9213	132.36	58.8565	150.57	85.116	282.33	161.614	205.89	381.613
119.25	12.5089	132.13	28.9581	132.47	58.9819	150.68	85.1228	282.53	161.228	206	381.577
119.37	12.5063	132.24	28.9942	132.61	59.1238	150.79	85.1297	282.69	160.832	206.1	381.537
119.51	12.508	132.35	29.0298	132.73	59.2849	150.92	85.1315	282.85	160.434	206.21	381.497
119.61	12.5118	132.48	29.0642	132.83	59.4578	151.05	85.139	283.06	160.041	206.32	381.458
119.71	12.5188	132.58	29.0976	132.93	59.6187	151.2	85.1634	283.22	159.659	206.42	381.422
119.81	12.526	132.72	29.1334	133.06	59.7675	151.3	85.2012	283.41	159.29	206.52	381.386
119.92	12.5379	132.84	29.1715	133.24	59.9062	151.43	85.2546	283.68	158.931	206.63	381.349
120.02	12.5646	132.95	29.2132	133.35	60.0347	151.53	85.3315	283.78	158.582	206.73	381.317
120.13	12.603	133.05	29.2572	133.47	60.1531	151.64	85.4084	283.94	158.233	206.84	381.282
120.24	12.6531	133.17	29.302	133.58	60.2625	151.76	85.4861	284.08	157.892	206.94	381.241
120.35	12.7172	133.31	29.3535	133.68	60.3789	151.87	85.5624	284.33	157.561	207.04	381.196
120.48	12.7947	133.42	29.4085	133.78	60.4993	151.99	85.6348	284.47	157.236	207.15	381.149
120.58	12.8807	133.56	29.4637	133.89	60.6174	152.12	85.7033	284.66	156.912	207.25	381.097
120.69	12.9754	133.66	29.5153	134.02	60.7268	152.23	85.7681	284.8	156.591	207.35	381.038
120.79	13.0778	133.77	29.5598	134.13	60.8328	152.34	85.8237	284.98	156.271	207.45	380.973
120.93	13.1823	133.87	29.6042	134.23	60.9323	152.45	85.8697	285.24	155.951	207.56	380.904
121.03	13.2929	134.01	29.645	134.35	61.0243	152.59	85.9053	285.39	155.637	207.66	380.835
121.14	13.4095	134.12	29.677	134.46	61.1089	152.7	85.9388	285.56	155.333	207.77	380.77
121.24	13.5264	134.27	29.7025	134.58	61.1935	152.81	85.9747	285.71	155.043	207.87	380.705
121.35	13.6436	134.37	29.727	134.72	61.2728	152.91	86.0183	285.88	154.757	207.98	380.646
121.45	13.7613	134.48	29.7535	134.82	61.3448	153.01	86.0686	286.03	154.464	208.09	380.593
121.59	13.8767	134.58	29.7789	134.93	61.4095	153.17	86.1274	286.17	154.177	208.19	380.544
121.69	13.9977	134.68	29.809	135.04	61.4743	153.28	86.183	286.32	153.898	208.3	380.503
121.79	14.1185	134.79	29.844	135.14	61.5455	153.38	86.2363	286.49	153.623	208.4	380.473
121.9	14.2353	134.94	29.8789	135.24	61.6209	153.51	86.2874	286.64	153.356	208.5	380.453
122	14.348	135.05	29.9039	135.34	61.6956	153.62	86.3158	286.79	153.089	208.62	380.45
122.1	14.4598	135.16	29.9253	135.47	61.7731	153.72	86.3351	286.97	152.826	208.73	380.455
122.2	14.5655	135.3	29.9431	135.57	61.8467	153.82	86.362	287.1	152.56	208.83	380.464
122.3	14.6649	135.4	29.9531	135.69	61.9061	153.97	86.3972	287.31	152.281	208.93	380.47
122.4	14.7499	135.53	29.9599	135.84	61.9554	154.09	86.446	287.51	152.016	209.03	380.491
122.64	14.823	135.63	29.9638	135.95	61.9937	154.2	86.5052	287.68	151.752	209.14	380.521
122.88	14.886	135.74	29.9648	136.08	62.018	154.31	86.5607	287.88	151.491	209.24	380.558
122.99	14.9354	135.84	29.9662	136.2	62.0321	154.44	86.6169	288.12	151.235	209.34	380.606
123.09	14.971	135.97	29.9674	136.3	62.0416	154.55	86.6744	288.3	150.983	209.44	380.644
123.25	14.9979	136.1	29.9684	136.41	62.0429	154.67	86.7269	288.45	150.736	209.54	380.674
123.35	15.0155	136.21	29.9722	136.52	62.0358	154.78	86.781	288.64	150.494	209.64	380.694
123.45	15.026	136.31	29.9806	136.63	62.0245	154.91	86.8357	288.82	150.259	209.76	380.697
123.56	15.0308	136.41	29.9936	136.73	62.0192	155.04	86.8976	289.02	150.03	209.86	380.676
123.66	15.0336	136.52	30.0096	136.84	62.0205	155.16	86.9626	289.23	149.806	209.98	380.624
123.76	15.0427	136.62	30.0271	136.94	62.0283	155.31	87.0213	289.38	149.58	210.09	380.539
123.87	15.058	136.76	30.0459	137.08	62.0397	155.5	87.0817	289.55	149.346	210.19	380.42
123.97	15.0703	136.88	30.0715	137.19	62.056	155.65	87.1465	289.7	149.101	210.29	380.273
124.07	15.0808	137	30.1011	137.29	62.0863	155.88	87.2118	289.86	148.847	210.4	380.095
124.2	15.0892	137.12	30.1347	137.42	62.1234	156.06	87.274	290.08	148.585	210.5	379.909
124.31	15.095	137.23	30.1759	137.53	62.1638	156.24	87.3387	290.24	148.319	210.61	379.721
124.44	15.0963	137.33	30.2214	137.64	62.2039	156.48	87.4003	290.41	148.048	210.71	379.529
124.55	15.0916	137.49	30.2699	137.76	62.2361	156.63	87.463	290.56	147.769	210.81	379.338
124.65	15.0804	137.6	30.3212	137.9	62.2489	156.79	87.5155	290.74	147.476	210.91	379.16
124.75	15.0673	137.75	30.3825	138.02	62.2565	156.98	87.5701	290.91	147.177	211.03	378.993
124.88	15.0583	137.9	30.4526	138.13	62.2586	157.16	87.6188	291.06	146.874	211.13	378.837
124.98	15.0535	138	30.5316	138.24	62.2545	157.35	87.6665	291.25	146.567	211.24	378.691
125.08	15.0564	138.1	30.6131	138.37	62.2465	157.55	87.7025	291.49	146.261	211.34	378.555
125.19	15.0657	138.21	30.6904	138.49	62.2368	157.74	87.7351	291.67	145.95	211.44	378.426
125.3	15.0813	138.31	30.7738	138.61	62.2251	157.92	87.766	291.92	145.626	211.55	378.308
125.4	15.1034	138.47	30.8504	138.75	62.215	158.15	87.798	292.11	145.303	211.65	378.192
125.5	15.1395	138.58	30.9271	138.85	62.2066	158.32	87.8311	292.25	144.976	211.75	378.084
125.63	15.1802	138.7	30.9923	138.98	62.2184	158.47	87.8653	292.43	144.658	211.85	377.979
125.73	15.2318	138.82	31.0519	139.11	62.2889	158.68	87.895	292.6	144.349	211.97	377.867
125.86	15.2884	138.98	31.1102	139.22	62.3896	158.86	87.9221	292.79	144.051	212.07	377.749
125.99	15.3441	139.11	31.1567	139.33	62.5335	159.01	87.9465	292.95	143.76	212.2	377.63
126.09	15.3987	139.24	31.1965	139.43	62.7273	159.17	87.9661	293.23	143.482	212.3	377.51
126.2	15.4523	139.36	31.2326	139.53	62.9496	159.36	87.9885	293.55	143.221	212.41	377.389
126.3	15.4891	139.46	31.265	139.65	63.1984	159.52	88.0182	293.71	142.966	212.52	377.276
126.4	15.5091	139.56	31.3027	139.76	63.4712	159.69	88.0423	293.86	142.735	212.63	377.158
126.52	15.5122	139.69	31.3453	139.86	63.7783	159.88	88.0618	294.09	142.521	212.74	377.045
126.62	15.5031	139.8	31.3959	139.99	64.0993	160.03	88.0785	294.25	142.328	212.84	376.938
126.72	15.4787	139.91	31.4455	140.1	64.4268	160.2	88.0935	294.42	142.143	212.94	376.828
126.83	15.4393	140.03	31.4943	140.23	64.7403	160.43	88.1134	294.6	141.958	213.06	376.723
126.93	15.388	140.14	31.5462	140.34	65.0367	160.64	88.1381	294.82	141.762	213.16	376.625
127.04	15.3383	140.25	31.6014	140.47	65.3053	160.79	88.1617	294.99	141.551	213.26	376.522
127.19	15.2902	140.35	31.6506	140.59	65.5461	160.96	88.1887	295.16	141.329	213.36	376.423
127.29	15.2437	140.48	31.695	140.71	65.7592	161.12	88.2247	295.32	141.097	213.47	376.325
127.44	15.2147	140.58	31.7386	140.84	65.9561	161.33	88.2651	295.53	140.864	213.57	376.237
127.54	15.2032	140.68	31.7801	140.94	66.1391	161.55	88.3079	295.67	140.622	213.68	376.155
127.64	15.2091	140.79	31.8154	141.08	66.3068	161.73	88.357	295.83	140.361	213.78	376.077
127.74	15.2315	140.89	31.8445	141.18	66.4714	162.43	88.4125	296	140.084	213.89	376.001
127.85	15.2635	141.02	31.8763	141.3	66.6092	162.59	88.468	296.18	139.797	213.99	375.917
127.95	15.3085	141.15	31.9067	141.42	66.7202	162.82	88.5197	296.35	139.526	214.09	375.821
128.05	15.3666	141.25	31.9419	141.54	66.8058	163	88.5666	296.52	139.27	214.19	375.716
128.15	15.422	141.41	31.9774	141.67	66.8771	163.17	88.6085	296.68	139.033	214.32	375.602
128.25	15.4746	141.51	32.0149	141.78	66.9355	163.36	88.6419	296.87	138.816	214.43	375.472
128.36	15.5239	141.63	32.0544	141.94	66.9786	163.54	88.6687	297.07	138.606	214.53	375.33
128.48	15.5673	141.75	32.0986	142.07	67.0083	163.7	88.6866	297.23	138.4	214.64	375.177
128.61	15.6157	141.86	32.1422	142.21	67.0245	163.9	88.6947	297.43	138.198	214.74	375.019
128.71	15.6674	141.96	32.1891	142.31	67.0273	164.04	88.6941	297.61	137.998	214.84	374.859
128.81	15.7209	142.07	32.2406	142.42	67.0106	164.17	88.6809	297.74	137.804	214.94	374.7
128.92	15.7794	142.17	32.2965	142.53	66.9933	164.28	88.6555	297.94	137.602	215.05	374.542
129.08	15.8474	142.28	32.3566	142.68	66.983	164.38	88.6202	298.07	137.381	215.16	374.391
129.18	15.9239	142.38	32.4207	142.79	66.9735	164.53	88.576	298.22	137.149	215.27	374.247
129.33	16.0033	142.52	32.4813	142.9	66.9645	164.66	88.5237	298.41	136.914	215.37	374.112
129.43	16.0837	142.62	32.5436	143	66.9654	164.76	88.4627	298.53	136.675	215.49	373.991
129.54	16.1667	142.73	32.6023	143.12	66.9854	164.88	88.3976	298.75	136.432	215.59	373.882
129.64	16.2522	142.86	32.661	143.22	67.0178	165.01	88.339	298.96	136.189	215.71	373.781
129.74	16.3316	142.96	32.7167	143.35	67.0605	165.14	88.2852	299.13	135.942	215.81	373.679
129.85	16.4049	143.07	32.7693	143.47	67.1146	165.26	88.2374	299.3	135.693	215.94	373.57
129.95	16.4701	143.19	32.8188	143.57	67.1637	165.36	88.2022	299.46	135.442	216.06	373.457
130.05	16.5361	143.31	32.8642	143.71	67.2077	165.47	88.1753	299.68	135.191	216.17	373.337
130.15	16.6023	143.42	32.9059	143.83	67.245	165.6	88.1637	299.83	134.936	216.27	373.212
130.26	16.6688	143.57	32.9396	143.93	67.2643	165.7	88.1637	299.97	134.668	216.39	373.078
130.36	16.7423	143.67	32.9667	144.03	67.2436	165.8	88.1647	300.13	134.392	216.5	372.935
130.47	16.8245	143.82	32.9889	144.15	67.1904	165.92	88.169	300.32	134.116	216.6	372.78
130.57	16.9109	143.92	33.0024	144.28	67.1137	166.04	88.1764	300.47	133.844	216.7	372.615
130.67	17.0017	144.03	33.01	144.39	67.0082	166.15	88.1884	300.63	133.584	216.81	372.444
130.78	17.0918	144.15	33.0127	144.5	66.8753	166.25	88.2147	300.87	133.333	216.91	372.266
130.88	17.176	144.28	33.0107	144.64	66.7193	166.4	88.2486	301.02	133.087	217.04	372.082
131.01	17.2543	144.39	33.004	144.74	66.565	166.52	88.2874	301.18	132.843	217.15	371.891
131.12	17.3222	144.5	33.002	144.84	66.4051	166.65	88.3255	301.36	132.605	217.25	371.693
131.22	17.3734	144.6	32.9992	145.01	66.2498	166.75	88.3569	301.53	132.378	217.35	371.494
131.33	17.408	144.7	32.9989	145.16	66.0928	166.85	88.3822	301.71	132.163	217.47	371.297
131.43	17.4292	144.8	33.005	145.26	65.9435	166.96	88.4092	301.85	131.958	217.57	371.1
131.53	17.4388	144.95	33.0208	145.39	65.8006	167.09	88.4332	302.05	131.773	217.71	370.909
131.66	17.4384	145.06	33.0465	145.52	65.6618	167.19	88.4543	302.21	131.58	217.82	370.724
131.81	17.4324	145.18	33.0776	145.62	65.5269	167.3	88.4694	302.38	131.388	217.96	370.546
131.91	17.4256	145.29	33.119	145.76	65.3913	167.5	88.4767	302.53	131.197	218.06	370.369
132.03	17.4255	145.39	33.1721	145.87	65.2771	167.64	88.4765	302.76	131.005	218.17	370.192
132.14	17.4321	145.52	33.237	145.98	65.1841	167.74	88.4696	302.92	130.814	218.29	370.017
132.24	17.4439	145.65	33.2988	146.08	65.1125	167.85	88.4584	303.08	130.617	218.39	369.846
132.37	17.458	145.79	33.3578	146.19	65.066	167.98	88.4492	303.33	130.406	218.49	369.663
132.47	17.4727	145.9	33.4138	146.3	65.0447	168.08	88.4439	303.49	130.183	218.62	369.467
132.57	17.4865	146.01	33.4592	146.4	65.0402	168.22	88.4381	303.63	129.951	218.72	369.264
132.67	17.4976	146.15	33.4847	146.53	65.0567	168.32	88.4362	303.78	129.71	218.83	369.05
132.77	17.5044	146.25	33.4957	146.66	65.0914	168.46	88.4353	303.95	129.477	218.93	368.826
132.88	17.5039	146.39	33.4953	146.79	65.1408	168.59	88.428	304.12	129.246	219.03	368.593
132.99	17.4885	146.5	33.4863	146.91	65.2095	168.73	88.4236	304.26	129.016	219.13	368.357
133.09	17.4713	146.67	33.4741	147.03	65.2812	168.89	88.4181	304.44	128.782	219.24	368.119
133.2	17.452	146.77	33.4585	147.13	65.3559	169.01	88.4153	304.65	128.541	219.34	367.879
133.3	17.4347	146.91	33.453	147.26	65.434	169.14	88.4267	304.81	128.305	219.44	367.632
133.41	17.4184	147.04	33.4545	147.37	65.5172	169.25	88.4408	305.06	128.07	219.57	367.385
133.51	17.4086	147.14	33.4587	147.49	65.5984	169.36	88.4515	305.19	127.841	219.68	367.143
133.61	17.4053	147.25	33.4714	147.64	65.6825	169.48	88.4565	305.37	127.634	219.83	366.902
133.71	17.4135	147.35	33.4924	147.75	65.7706	169.61	88.4448	305.52	127.429	219.93	366.654
133.82	17.4324	147.46	33.5165	147.85	65.8495	169.94	88.4251	305.82	127.235	220.03	366.403
133.92	17.4674	147.57	33.5398	147.98	65.9177	170.11	88.4082	306.06	127.034	220.16	366.148
134.06	17.5189	147.67	33.5612	148.09	65.9777	170.28	88.3942	306.26	126.83	220.27	365.892
134.16	17.5826	147.78	33.5863	148.23	66.0219	170.48	88.3861	306.41	126.621	220.41	365.647
134.27	17.6585	147.89	33.6135	148.34	66.0537	170.64	88.3792	306.58	126.411	220.52	365.405
134.39	17.7471	147.99	33.6429	148.47	66.0771	170.82	88.3785	306.72	126.199	220.62	365.169
134.49	17.8445	148.13	33.6698	148.62	66.0878	170.99	88.3764	306.95	125.982	220.73	364.944
134.6	17.9514	148.27	33.7029	148.72	66.0957	171.17	88.38	307.15	125.753	220.84	364.736
134.7	18.0617	148.39	33.7391	148.85	66.1009	171.33	88.3932	307.34	125.512	220.94	364.545
134.8	18.1707	148.52	33.7717	148.95	66.1027	171.49	88.4193	307.49	125.264	221.05	364.37
134.92	18.2764	148.63	33.8081	149.05	66.1176	171.7	88.4589	307.65	125.01	221.16	364.216
135.03	18.379	148.76	33.844	149.16	66.1422	171.9	88.5045	307.81	124.766	221.39	364.077
135.14	18.4776	148.86	33.8813	149.26	66.1697	172.07	88.5514	307.98	124.53	221.6	363.951
135.25	18.5672	148.98	33.9149	149.39	66.209	172.23	88.5997	308.15	124.301	221.87	363.83
135.35	18.6474	149.1	33.9322	149.5	66.267	172.4	88.6424	308.29	124.073	221.98	363.711
135.45	18.7183	149.24	33.9384	149.61	66.3416	172.58	88.6866	308.46	123.838	222.11	363.595
135.56	18.7831	149.35	33.9356	150.32	66.4196	172.76	88.7308	308.63	123.606	222.21	363.484
135.66	18.8423	149.45	33.9216	150.5	66.5024	172.97	88.7748	308.77	123.371	222.32	363.374
135.76	18.8971	149.58	33.9009	150.67	66.5752	173.11	88.814	308.92	123.131	222.43	363.264
135.87	18.9373	149.68	33.8744	150.85	66.6315	173.28	88.8535	309.13	122.884	222.53	363.155
135.97	18.9685	149.8	33.8411	150.98	66.6721	173.42	88.8837	309.33	122.63	222.65	363.048
136.08	18.995	149.91	33.8085	151.13	66.7109	173.59	88.9081	309.6	122.371	222.75	362.936
136.18	19.0178	150.02	33.7753	151.28	66.7476	173.73	88.9323	309.77	122.111	222.85	362.819
136.28	19.0378	150.13	33.737	151.47	66.7889	173.9	88.9616	309.92	121.861	222.96	362.695
136.38	19.0547	150.25	33.6975	151.61	66.8322	174.12	89	310.14	121.611	223.08	362.562
136.49	19.0669	150.44	33.6499	151.75	66.8697	174.29	89.0504	310.31	121.369	223.19	362.42
136.59	19.0856	150.57	33.5991	151.9	66.9031	174.45	89.1063	310.47	121.13	223.29	362.266
136.72	19.0935	150.68	33.546	152.07	66.9124	174.64	89.1583	310.65	120.897	223.46	362.104
136.83	19.0938	150.82	33.4894	152.28	66.9084	174.8	89.2059	310.79	120.673	223.57	361.935
136.93	19.0926	150.94	33.4336	152.43	66.8965	174.98	89.2501	310.95	120.458	223.69	361.757
137.04	19.0844	151.04	33.3797	152.58	66.8658	175.14	89.2949	311.1	120.247	223.81	361.567
137.2	19.0695	151.15	33.3246	152.76	66.803	175.3	89.3403	311.25	120.031	223.92	361.375
137.3	19.0568	151.25	33.2739	152.98	66.7123	175.48	89.3822	311.39	119.816	224.02	361.18
137.4	19.046	151.37	33.2329	153.19	66.6033	175.67	89.4224	311.58	119.593	224.13	360.989
137.5	19.0438	151.52	33.2023	153.39	66.4732	175.85	89.4549	311.75	119.359	224.23	360.8
137.61	19.048	151.62	33.1801	153.53	66.3426	176.04	89.475	311.91	119.119	224.34	360.61
137.71	19.059	151.73	33.1684	153.7	66.2149	176.21	89.4899	312.16	118.881	224.44	360.42
137.81	19.0878	151.83	33.163	153.87	66.1018	176.38	89.5086	312.31	118.639	224.54	360.231
137.91	19.1368	151.98	33.1597	154.05	65.9976	176.56	89.5255	312.47	118.406	224.68	360.042
138.02	19.1892	152.14	33.1585	154.2	65.9134	176.74	89.5397	312.6	118.189	224.82	359.852
138.12	19.2475	152.28	33.157	154.35	65.8593	176.99	89.5509	312.77	117.995	224.92	359.661
138.23	19.3163	152.38	33.152	154.51	65.8242	177.16	89.5452	312.91	117.82	225.03	359.466
138.36	19.3801	152.49	33.1434	154.68	65.7949	177.31	89.5366	313.07	117.66	225.14	359.27
138.47	19.4386	152.59	33.1243	154.86	65.7783	177.51	89.5299	313.22	117.506	225.24	359.076
138.62	19.4858	152.7	33.0989	155.04	65.7595	177.66	89.5236	313.38	117.359	225.34	358.885
138.77	19.5241	152.82	33.0671	155.23	65.7321	177.85	89.5177	313.54	117.209	225.44	358.7
138.91	19.5552	152.92	33.0326	155.44	65.6981	178.08	89.5099	313.68	117.062	225.55	358.519
139.01	19.5792	153.02	32.9979	155.61	65.6481	178.22	89.5021	313.83	116.906	225.67	358.348
139.11	19.5956	153.15	32.9538	155.83	65.5863	178.42	89.506	314.02	116.735	225.77	358.184
139.21	19.6143	153.26	32.9149	156.05	65.5145	178.58	89.5211	314.21	116.556	225.87	358.026
139.35	19.6352	153.36	32.8875	156.26	65.4213	178.75	89.5492	314.42	116.365	225.97	357.884
139.45	19.6537	153.46	32.8644	156.42	65.3165	178.9	89.5944	314.58	116.157	226.08	357.758
139.56	19.6714	153.58	32.8393	156.58	65.2193	179.07	89.6469	314.74	115.943	226.18	357.644
139.66	19.6785	153.71	32.8205	156.74	65.1251	179.28	89.706	314.89	115.731	226.3	357.537
139.76	19.675	153.81	32.8037	156.9	65.0339	179.44	89.7721	315.06	115.523	226.41	357.437
139.86	19.6597	153.92	32.7842	157.04	64.9617	179.59	89.8405	315.22	115.314	226.51	357.344
139.96	19.6326	154.05	32.7628	157.22	64.9086	179.73	89.9087	315.37	115.111	226.61	357.255
140.07	19.5941	154.15	32.7419	157.37	64.8765	179.88	89.977	315.58	114.913	226.72	357.156
140.19	19.5443	154.26	32.7188	157.56	64.8676	180.02	90.0394	315.77	114.717	226.82	357.047
140.29	19.4897	154.4	32.6934	157.7	64.8997	180.22	90.1022	315.93	114.526	226.92	356.931
140.39	19.4374	154.51	32.6615	157.86	64.9531	180.4	90.1679	316.2	114.345	227.02	356.8
140.49	19.389	154.66	32.6318	158.01	65.0144	180.59	90.2337	316.37	114.174	227.13	356.654
140.6	19.3428	154.78	32.6044	158.17	65.0759	180.78	90.2957	316.65	114.011	227.23	356.492
140.71	19.3096	154.92	32.5765	158.34	65.1396	180.93	90.3533	316.85	113.857	227.33	356.327
140.81	19.2894	155.08	32.5524	158.51	65.1998	181.13	90.4049	317.03	113.71	227.44	356.162
140.91	19.2834	155.18	32.5326	158.65	65.2427	181.33	90.4519	317.23	113.577	227.56	355.995
141.02	19.2825	155.31	32.517	158.83	65.2684	181.47	90.4983	317.37	113.452	227.68	355.832
141.12	19.2848	155.47	32.4999	159.01	65.2787	181.65	90.5352	317.58	113.339	227.8	355.676
141.22	19.2914	155.57	32.481	159.15	65.2883	181.8	90.5719	317.73	113.241	227.9	355.53
141.33	19.2955	155.71	32.4594	159.32	65.3127	181.95	90.6083	317.92	113.145	228.02	355.396
141.43	19.2895	155.84	32.4354	159.48	65.3445	182.12	90.64	318.06	113.043	228.12	355.281
141.54	19.2734	155.94	32.4128	159.65	65.38	182.28	90.673	318.29	112.936	228.23	355.183
141.64	19.2472	156.07	32.3897	159.8	65.4261	182.46	90.7144	318.45	112.821	228.33	355.103
141.74	19.2099	156.19	32.3692	159.95	65.4793	182.62	90.7433	318.64	112.68	228.43	355.034
141.84	19.1691	156.32	32.3515	160.1	65.5352	182.78	90.7642	318.82	112.532	228.56	354.978
141.95	19.1166	156.5	32.3373	160.26	65.5995	182.93	90.7807	318.97	112.38	228.67	354.933
142.05	19.0599	156.62	32.3171	160.43	65.6777	183.1	90.784	319.17	112.223	228.77	354.901
142.15	19.0049	156.74	32.2968	160.67	65.7672	183.3	90.786	319.34	112.055	228.88	354.87
142.28	18.9506	156.88	32.2758	160.78	65.8744	183.47	90.7855	319.53	111.877	228.99	354.837
142.39	18.8968	156.99	32.2514	160.95	65.9813	183.64	90.7865	319.71	111.695	229.09	354.802
142.49	18.8447	157.1	32.2265	161.09	66.0912	183.82	90.7881	319.91	111.49	229.2	354.759
142.61	18.7926	157.21	32.2011	161.25	66.1943	183.98	90.7924	320.07	111.291	229.3	354.706
142.73	18.7444	157.34	32.1824	161.41	66.2871	184.18	90.8007	320.22	111.095	229.43	354.644
142.83	18.6972	157.45	32.1642	161.66	66.3673	184.33	90.8181	320.37	110.901	229.53	354.582
142.93	18.6435	157.57	32.1481	161.81	66.4265	184.51	90.8392	320.54	110.706	229.64	354.511
143.04	18.5914	157.67	32.133	162	66.4679	184.66	90.8707	320.69	110.507	229.74	354.431
143.15	18.5367	157.79	32.1302	162.19	66.4936	184.83	90.9115	320.88	110.308	229.86	354.341
143.25	18.4853	157.89	32.1453	162.35	66.4974	185	90.9498	321.03	110.114	229.97	354.252
143.35	18.4385	158.01	32.1695	162.53	66.4818	185.19	90.9775	321.23	109.928	230.07	354.157
143.46	18.3962	158.14	32.2054	162.69	66.4564	185.36	90.999	321.43	109.743	230.17	354.07
143.57	18.3544	158.26	32.2576	162.85	66.4239	185.57	91.0131	321.62	109.57	230.28	353.982
143.68	18.315	158.4	32.3178	163.04	66.3797	185.78	91.0178	321.85	109.397	230.38	353.894
143.78	18.2779	158.53	32.3833	163.2	66.3346	185.97	91.0232	322.02	109.218	230.49	353.805
143.88	18.2421	158.67	32.4556	163.34	66.2839	186.12	91.0282	322.12	109.033	230.61	353.714
143.98	18.2002	158.79	32.5294	163.48	66.2381	186.32	91.0392	322.31	108.851	230.72	353.617
144.09	18.161	158.92	32.6015	163.64	66.206	186.47	91.0483	322.68	108.674	230.82	353.515
144.19	18.1205	159.04	32.6684	163.82	66.1838	186.62	91.0551	322.8	108.5	230.92	353.408
144.29	18.0752	159.14	32.733	163.97	66.1708	186.79	91.0629	322.94	108.328	231.02	353.309
144.39	18.0241	159.3	32.795	164.13	66.1741	186.93	91.0698	323.12	108.147	231.13	353.214
144.52	17.9671	159.4	32.8461	164.29	66.1838	187.14	91.0713	323.31	107.96	231.29	353.119
144.63	17.9133	159.55	32.8864	164.43	66.1997	187.3	91.0786	323.49	107.772	231.41	353.039
144.73	17.8542	159.68	32.9214	164.66	66.2288	187.5	91.0895	323.68	107.577	231.51	352.971
144.83	17.7897	159.79	32.9543	164.76	66.2629	187.72	91.1013	323.87	107.393	231.61	352.911
144.94	17.7231	159.9	32.98	164.92	66.2997	187.93	91.1118	324.04	107.218	231.72	352.846
145.05	17.6588	160.03	32.9963	165.08	66.3454	188.11	91.1214	324.24	107.046	231.82	352.775
145.15	17.5885	160.21	33.008	165.26	66.3842	188.27	91.1335	324.37	106.881	231.93	352.703
145.26	17.5121	160.33	33.0137	165.44	66.4166	188.46	91.1425	324.52	106.722	232.03	352.622
145.36	17.4324	160.44	33.0164	165.62	66.4496	188.65	91.1519	324.7	106.569	232.14	352.527
145.46	17.3541	160.59	33.0121	165.8	66.4809	188.85	91.1644	324.87	106.42	232.24	352.419
145.57	17.2773	160.71	33.0084	166.01	66.5107	189.01	91.1793	325.01	106.269	232.35	352.309
145.67	17.2021	160.86	33.0086	166.18	66.5375	189.18	91.1921	325.21	106.123	232.47	352.196
145.82	17.137	160.96	33.007	166.34	66.5627	189.41	91.1998	325.41	105.985	232.61	352.088
145.93	17.082	161.08	33.008	166.48	66.5805	189.56	91.2017	325.55	105.845	232.71	351.979
146.03	17.0372	161.18	33.0086	166.67	66.5994	189.71	91.2038	325.69	105.699	232.81	351.877
146.14	17.0071	161.3	33.0141	166.87	66.6137	189.91	91.2084	325.85	105.551	232.91	351.788
146.24	16.9877	161.4	33.0324	167.03	66.6193	190.1	91.2121	326	105.402	233.02	351.703
146.35	16.9755	161.51	33.0595	167.17	66.6127	190.26	91.2145	326.19	105.257	233.12	351.623
146.45	16.9723	161.63	33.0951	167.34	66.6071	190.41	91.2144	326.36	105.111	233.24	351.545
146.58	16.9718	161.74	33.141	167.48	66.6081	190.59	91.2217	326.52	104.974	233.35	351.468
146.68	16.9696	161.84	33.1887	167.69	66.6158	190.81	91.2301	326.71	104.847	233.45	351.38
146.79	16.9699	161.95	33.238	167.86	66.6313	191.13	91.242	326.89	104.729	233.55	351.282
146.89	16.9638	162.12	33.2897	168.06	66.6554	191.47	91.2615	327.06	104.613	233.65	351.172
146.99	16.9493	162.24	33.3372	168.27	66.6826	191.78	91.2917	327.24	104.503	233.76	351.064
147.1	16.9261	162.41	33.3851	168.52	66.7124	192.07	91.323	327.68	104.396	233.86	350.957
147.2	16.8934	162.51	33.426	168.69	66.7444	192.41	91.3468	327.86	104.284	233.99	350.853
147.3	16.8553	162.61	33.4609	168.85	66.7675	192.76	91.3589	328.06	104.169	234.09	350.76
147.41	16.8075	162.73	33.5023	169.02	66.792	193.1	91.3598	328.21	104.05	234.2	350.678
147.51	16.7499	162.83	33.5444	169.16	66.8105	193.43	91.3488	328.37	103.922	234.3	350.609
147.62	16.6956	162.94	33.5802	169.33	66.8206	193.8	91.3359	328.55	103.785	234.41	350.552
147.72	16.6427	163.05	33.6173	169.49	66.8264	194.17	91.3193	328.69	103.638	234.51	350.508
147.86	16.5912	163.17	33.6557	169.65	66.8197	194.5	91.3008	328.86	103.481	234.64	350.477
147.96	16.5457	163.32	33.6934	169.81	66.8116	194.82	91.2734	329.01	103.318	234.74	350.464
148.11	16.5046	163.43	33.7264	169.98	66.8177	195.13	91.2437	329.19	103.152	234.85	350.452
148.22	16.4717	163.57	33.7541	170.25	66.8453	195.41	91.2116	329.41	102.979	234.98	350.439
148.32	16.4474	163.67	33.7825	170.37	66.885	195.73	91.1854	329.55	102.807	235.08	350.425
148.48	16.4249	163.79	33.8041	170.54	66.9216	196.03	91.1682	329.71	102.635	235.19	350.399
148.58	16.4102	163.91	33.819	170.76	66.9643	196.37	91.1631	330.03	102.462	235.32	350.366
148.68	16.4035	164.06	33.8304	170.96	67.0039	196.72	91.1612	330.24	102.289	235.45	350.324
148.79	16.394	164.2	33.8426	171.13	67.0329	197.04	91.1527	330.38	102.118	235.59	350.269
148.89	16.3805	164.32	33.849	171.3	67.0567	197.34	91.1397	330.58	101.95	235.7	350.206
149	16.3684	164.45	33.8496	171.52	67.0783	197.66	91.1335	330.75	101.778	235.8	350.136
149.11	16.3552	164.57	33.8504	171.63	67.0876	198.03	91.1376	330.9	101.591	235.9	350.059
149.24	16.3376	164.73	33.8533	171.77	67.098	198.33	91.1539	331.12	101.396	236.01	349.974
149.35	16.3061	164.85	33.8582	171.92	67.1142	198.64	91.1647	331.27	101.193	236.12	349.872
149.45	16.2603	164.95	33.8655	172.05	67.1293	198.98	91.1698	331.53	101.001	236.22	349.754
149.56	16.2061	165.09	33.8771	172.16	67.1583	199.33	91.1647	331.71	100.814	236.33	349.63
149.71	16.1396	165.19	33.8906	172.27	67.1999	199.68	91.1554	331.88	100.64	236.44	349.499
149.81	16.0604	165.32	33.9061	172.4	67.253	200.03	91.1479	332.02	100.468	236.54	349.359
149.91	15.9685	165.43	33.9251	172.51	67.333	200.42	91.144	332.23	100.294	236.66	349.209
150.05	15.8679	165.55	33.9507	172.63	67.4343	200.77	91.1326	332.37	100.123	236.79	349.048
150.15	15.7607	165.67	33.979	172.73	67.5376	200.92	91.1101	332.52	99.9569	236.96	348.878
150.25	15.6469	165.78	34.0018	172.83	67.6612	201.12	91.0793	332.7	99.794	237.1	348.695
150.36	15.5312	165.88	34.0259	172.95	67.8004	201.31	91.0342	332.85	99.6405	237.22	348.503
150.47	15.4219	166.03	34.0539	173.05	67.9426	201.52	90.9917	333.03	99.4768	237.33	348.305
150.58	15.3193	166.17	34.0843	173.15	68.0863	201.69	90.944	333.21	99.3028	237.43	348.112
150.68	15.2231	166.27	34.117	173.25	68.2285	201.9	90.9026	333.34	99.1187	237.53	347.923
150.8	15.1394	166.39	34.1522	173.36	68.3557	202.08	90.8729	333.51	98.9346	237.64	347.737
150.94	15.0664	166.52	34.1877	173.46	68.4692	202.27	90.8502	333.75	98.7577	237.74	347.561
151.05	15.0037	166.62	34.2213	173.61	68.5573	202.42	90.8345	333.9	98.5912	237.87	347.398
151.15	14.9473	166.72	34.2575	173.71	68.6233	202.61	90.837	334.1	98.4313	237.99	347.25
151.25	14.9	166.82	34.3055	174.04	68.6635	202.8	90.8515	334.36	98.2658	238.1	347.115
151.36	14.8597	166.94	34.3635	174.2	68.6896	202.96	90.8722	334.62	98.0941	238.22	346.997
151.46	14.8247	167.04	34.4245	174.39	68.7041	203.14	90.9042	334.77	97.9203	238.34	346.896
151.56	14.795	167.19	34.4802	174.57	68.714	203.33	90.9386	334.91	97.737	238.45	346.814
151.66	14.7697	167.29	34.5423	174.72	68.7126	203.73	90.9787	335.08	97.5477	238.57	346.737
151.77	14.7488	167.42	34.608	174.89	68.7249	204.06	91.0263	335.3	97.3585	238.7	346.668
151.87	14.7251	167.53	34.6757	175.1	68.7522	204.34	91.0733	335.44	97.1572	238.8	346.605
151.97	14.6991	167.63	34.7454	175.28	68.7854	204.64	91.1226	335.67	96.948	238.91	346.548
152.07	14.671	167.78	34.821	175.43	68.8334	204.93	91.1741	335.89	96.731	239.01	346.491
152.17	14.6394	167.9	34.9041	175.59	68.8887	205.23	91.2166	336.04	96.507	239.16	346.432
152.28	14.6003	168.03	34.992	175.77	68.9589	205.4	91.2505	336.26	96.2864	239.26	346.372
152.4	14.5567	168.14	35.0721	175.93	69.0337	205.6	91.2763	336.5	96.0727	239.38	346.302
152.5	14.5097	168.28	35.1444	176.11	69.1132	205.77	91.2882	336.64	95.8673	239.49	346.225
152.6	14.4599	168.4	35.2087	176.26	69.1969	205.92	91.2788	336.79	95.6679	239.61	346.139
152.7	14.4106	168.53	35.2608	176.37	69.2862	206.09	91.2684	336.93	95.4949	239.72	346.047
152.84	14.3634	168.69	35.3048	176.55	69.3826	206.25	91.2527	337.07	95.3274	239.84	345.952
152.94	14.3263	168.79	35.3399	176.71	69.4783	206.46	91.2365	337.22	95.162	239.96	345.849
153.05	14.3065	168.9	35.3719	176.86	69.5784	206.65	91.2301	337.45	94.9953	240.08	345.736
153.15	14.2957	169.04	35.4092	177.03	69.6725	206.81	91.222	337.59	94.8326	240.19	345.618
153.25	14.3005	169.21	35.4491	177.17	69.7587	207	91.2175	337.73	94.6741	240.29	345.494
153.35	14.3167	169.35	35.4916	177.42	69.8405	207.15	91.209	337.97	94.518	240.39	345.367
153.45	14.3441	169.45	35.5396	177.62	69.9157	207.32	91.1977	338.07	94.3689	240.5	345.237
153.55	14.377	169.61	35.5929	177.82	69.9914	207.48	91.1855	338.31	94.2275	240.62	345.105
153.67	14.4082	169.71	35.6449	178.01	70.0707	207.7	91.178	338.49	94.094	240.74	344.976
153.77	14.4366	169.83	35.6855	178.17	70.1569	207.84	91.169	338.68	93.9682	240.85	344.846
153.87	14.4621	169.97	35.7253	178.47	70.2465	208	91.1697	338.84	93.8563	240.95	344.725
153.97	14.4768	170.1	35.7591	178.57	70.3375	208.16	91.1733	338.96	93.7655	241.06	344.622
154.08	14.4803	170.25	35.7698	178.71	70.4276	208.38	91.1726	339.1	93.6959	241.18	344.528
154.19	14.475	170.35	35.759	178.89	70.5199	208.53	91.1773	339.24	93.643	241.28	344.444
154.29	14.4597	170.49	35.7402	179.05	70.6126	208.75	91.1804	339.44	93.6042	241.38	344.377
154.4	14.4345	170.63	35.7209	179.25	70.7081	208.94	91.1849	339.61	93.5739	241.49	344.313
154.5	14.4072	170.75	35.7012	179.42	70.8037	209.09	91.1857	339.75	93.5296	241.59	344.267
154.61	14.3778	170.86	35.6811	179.57	70.9068	209.25	91.1863	339.94	93.4729	241.7	344.232
154.72	14.3461	170.96	35.6671	179.73	71.0171	209.52	91.1831	340.11	93.4041	241.8	344.207
154.82	14.3178	171.11	35.6616	179.91	71.1318	209.65	91.1773	340.33	93.336	241.91	344.186
154.92	14.2851	171.22	35.6589	180.08	71.26	209.8	91.164	340.51	93.2695	242.01	344.168
155.07	14.2395	171.36	35.6628	180.22	71.3854	209.95	91.1464	340.7	93.2017	242.11	344.154
155.18	14.185	171.48	35.676	180.39	71.5163	210.17	91.1346	340.83	93.1189	242.21	344.14
155.28	14.1203	171.62	35.6928	180.55	71.6483	210.39	91.1254	341	93.0284	242.32	344.112
155.4	14.0465	171.73	35.7074	180.66	71.7737	210.55	91.1288	341.17	92.9315	242.45	344.074
155.5	13.9636	171.83	35.7226	180.81	71.8976	210.71	91.15	341.34	92.8269	242.55	344.033
155.6	13.8695	171.94	35.7367	181	72.006	210.88	91.1771	341.51	92.7222	242.66	343.973
155.7	13.7767	172.08	35.752	181.16	72.1032	211.06	91.1957	341.72	92.6203	242.8	343.904
155.81	13.6852	172.2	35.7666	181.36	72.2032	211.25	91.214	341.91	92.5234	242.94	343.833
155.91	13.5949	172.31	35.782	181.48	72.2964	211.39	91.2345	342.07	92.4226	243.07	343.768
156.02	13.5087	172.44	35.7999	181.66	72.3689	211.54	91.2522	342.21	92.3233	243.17	343.711
156.14	13.4352	172.54	35.8226	181.86	72.4339	211.7	91.2727	342.36	92.2235	243.27	343.664
156.24	13.3703	172.64	35.853	182	72.4956	211.86	91.2958	342.68	92.1198	243.38	343.633
156.34	13.3129	172.75	35.8931	182.18	72.5566	212.02	91.3188	342.82	92.0114	243.49	343.621
156.45	13.2614	172.86	35.9363	182.36	72.6091	212.17	91.3218	343	91.9068	243.59	343.629
156.55	13.2156	173.02	35.9835	182.54	72.6526	212.32	91.3131	343.12	91.8138	243.71	343.642
156.66	13.1786	173.17	36.0331	182.7	72.6981	212.52	91.2987	343.27	91.7185	243.82	343.66
156.78	13.1413	173.28	36.0861	182.85	72.7402	212.68	91.2811	343.48	91.6123	243.92	343.674
156.89	13.1005	173.38	36.1354	183.05	72.7808	212.92	91.26	343.64	91.4933	244.02	343.678
156.99	13.0561	173.5	36.1818	183.19	72.8112	213.15	91.2379	343.81	91.372	244.18	343.668
157.09	13.0138	173.64	36.2253	183.34	72.8354	213.34	91.2113	343.97	91.2467	244.31	343.641
157.2	12.9777	173.77	36.2671	183.48	72.8539	213.51	91.1782	344.11	91.1201	244.42	343.585
157.3	12.951	173.89	36.307	183.58	72.872	213.65	91.1438	344.31	90.9953	244.54	343.507
157.4	12.9254	173.99	36.3404	183.69	72.8902	213.85	91.1036	344.49	90.8697	244.64	343.408
157.5	12.9072	174.1	36.3659	183.79	72.9182	214.01	91.0593	344.66	90.7479	244.78	343.292
157.61	12.8965	174.24	36.3836	183.91	72.9559	214.2	91.0205	344.84	90.621	244.88	343.172
157.72	12.8861	174.39	36.3935	184.01	73.0187	214.35	90.9848	345	90.4978	244.99	343.046
157.82	12.8801	174.51	36.3958	184.13	73.112	214.53	90.9498	345.14	90.3911	245.09	342.907
157.93	12.8806	174.63	36.3978	184.25	73.2145	214.7	90.9122	345.28	90.2983	245.19	342.771
158.03	12.8876	174.76	36.3996	184.36	73.3331	214.9	90.8683	345.45	90.2114	245.32	342.632
158.14	12.9089	174.87	36.409	184.46	73.4692	215.07	90.8249	345.69	90.1361	245.43	342.494
158.24	12.9354	174.97	36.4255	184.59	73.6278	215.25	90.7768	345.84	90.0616	245.55	342.35
158.35	12.9672	175.08	36.4481	184.69	73.8046	215.44	90.7205	346.02	89.9846	245.66	342.198
158.45	13.0063	175.2	36.4785	184.82	73.9997	215.59	90.6627	346.22	89.9077	245.76	342.042
158.56	13.0509	175.32	36.5233	184.95	74.2072	215.74	90.5992	346.36	89.8308	245.87	341.883
158.66	13.0983	175.45	36.5751	185.07	74.4226	215.91	90.5367	346.58	89.7594	245.97	341.719
158.77	13.1471	175.6	36.6393	185.24	74.6425	216.08	90.4781	346.73	89.6935	246.07	341.551
158.87	13.1987	175.7	36.72	185.35	74.8561	216.22	90.4234	346.89	89.6287	246.18	341.37
159.01	13.2496	175.82	36.8215	185.46	75.0635	216.38	90.3694	347.07	89.5646	246.28	341.185
159.11	13.3014	175.92	36.9385	185.57	75.2507	216.56	90.3158	347.27	89.5008	246.4	340.997
159.21	13.3505	176.05	37.0594	185.67	75.4158	216.72	90.2601	347.48	89.4301	246.52	340.806
159.32	13.3974	176.17	37.1824	185.8	75.5662	216.89	90.2079	347.7	89.3607	246.67	340.624
159.45	13.4386	176.43	37.2962	185.92	75.6927	217.06	90.1591	347.85	89.2899	246.78	340.447
159.55	13.4774	176.53	37.3992	186.06	75.7971	217.24	90.1179	347.98	89.2214	246.88	340.276
159.66	13.5138	176.63	37.4858	186.17	75.8938	217.39	90.076	348.14	89.1581	247.06	340.112
159.76	13.5466	176.73	37.5626	186.29	75.9738	217.54	90.0413	348.34	89.0902	247.17	339.948
159.87	13.5807	176.86	37.6234	186.42	76.0409	217.75	90.0018	348.54	89.0092	247.3	339.785
159.97	13.6161	176.96	37.6645	186.55	76.1076	218.02	89.953	348.73	88.9187	247.41	339.629
160.08	13.6515	177.07	37.69	186.68	76.1687	218.13	89.9055	349.05	88.8197	247.52	339.482
160.18	13.6956	177.22	37.7006	186.82	76.2286	218.29	89.8635	349.28	88.7138	247.62	339.347
160.28	13.7471	177.37	37.7077	186.93	76.2956	218.51	89.8229	349.38	88.6071	247.72	339.225
160.39	13.806	177.51	37.7045	187.07	76.3697	218.67	89.7931	349.58	88.5054	247.82	339.097
160.53	13.8737	177.63	37.7026	187.2	76.4465	218.83	89.7647	349.75	88.4071	247.92	338.965
160.63	13.9471	177.76	37.6982	187.3	76.5237	218.98	89.7344	349.88	88.3128	248.03	338.831
160.73	14.0263	177.87	37.697	187.41	76.5934	219.15	89.7046	350.05	88.2233	248.14	338.696
160.84	14.1075	177.97	37.6991	187.51	76.6557	219.37	89.6753	350.23	88.138	248.28	338.56
160.94	14.1891	178.13	37.7016	187.63	76.7178	219.59	89.6528	350.44	88.0648	248.38	338.423
161.04	14.2712	178.23	37.7062	187.76	76.7668	219.77	89.6359	350.62	88.004	248.51	338.286
161.14	14.3537	178.33	37.7101	187.87	76.8195	220	89.6214	350.8	87.9607	248.63	338.145
161.24	14.4291	178.44	37.7109	187.98	76.8763	220.16	89.6071	350.94	87.9381	248.74	338.003
161.34	14.5013	178.58	37.7079	188.08	76.9417	220.33	89.5982	351.09	87.9195	248.85	337.851
161.46	14.5678	178.7	37.7018	188.2	77.0233	220.6	89.5816	351.26	87.9014	248.96	337.696
161.62	14.6249	178.81	37.6925	188.33	77.1377	220.78	89.5551	351.51	87.8772	249.07	337.535
161.72	14.6729	178.92	37.683	188.47	77.2738	220.95	89.5249	351.67	87.8437	249.17	337.371
161.82	14.7119	179.05	37.6733	188.6	77.418	221.22	89.4934	351.89	87.8017	249.27	337.203
161.96	14.7433	179.18	37.6636	188.73	77.567	221.4	89.4545	352.17	87.7554	249.38	337.028
162.06	14.7685	179.29	37.6447	188.83	77.718	221.57	89.4041	352.35	87.706	249.48	336.849
162.2	14.7874	179.47	37.6253	188.96	77.8657	221.73	89.3459	352.62	87.6578	249.58	336.659
162.32	14.8	179.58	37.6055	189.09	77.9883	221.89	89.2789	352.79	87.6089	249.71	336.456
162.42	14.8084	179.71	37.5933	189.19	78.0847	222.05	89.2094	353.01	87.562	249.84	336.239
162.52	14.8126	179.86	37.5827	189.32	78.1616	222.22	89.138	353.2	87.5146	249.94	336.014
162.63	14.8125	179.99	37.5717	189.47	78.205	222.4	89.0638	353.37	87.4623	250.08	335.786
162.73	14.8133	180.13	37.5662	189.57	78.2061	222.61	88.9865	353.53	87.4106	250.18	335.552
162.83	14.8158	180.23	37.5596	189.68	78.187	222.76	88.904	353.7	87.3589	250.28	335.31
162.93	14.82	180.36	37.5538	189.8	78.1507	222.97	88.8155	353.98	87.3072	250.4	335.063
163.04	14.8296	180.46	37.5469	189.93	78.1121	223.16	88.7319	354.15	87.2585	250.55	334.81
163.14	14.8484	180.57	37.5558	190.05	78.0556	223.38	88.6523	354.31	87.2153	250.65	334.554
163.24	14.8742	180.69	37.5811	190.16	77.989	223.55	88.5772	354.48	87.1739	250.79	334.296
163.35	14.9103	180.83	37.6191	190.26	77.9204	223.81	88.5118	354.66	87.1301	250.92	334.035
163.46	14.9535	180.97	37.6624	190.38	77.8484	224.02	88.4551	354.84	87.0876	251.02	333.772
163.6	14.9976	181.08	37.7233	190.52	77.7721	224.21	88.4042	355.02	87.0425	251.13	333.51
163.71	15.0449	181.22	37.7973	190.63	77.6864	224.36	88.3601	355.17	87.0022	251.23	333.242
163.81	15.0952	181.32	37.8769	190.74	77.5927	224.54	88.3232	355.32	86.9697	251.33	332.977
163.91	15.1352	181.47	37.9613	190.86	77.4887	224.69	88.2919	355.56	86.9449	251.43	332.715
164.01	15.1691	181.6	38.0415	190.97	77.3776	224.89	88.2701	355.75	86.9219	251.54	332.451
164.15	15.1915	181.7	38.1219	191.07	77.2612	225.06	88.2522	355.95	86.9025	251.65	332.184
164.25	15.2031	181.81	38.1872	191.22	77.1448	225.23	88.2445	356.11	86.8868	251.78	331.914
164.36	15.2012	181.91	38.2259	191.32	77.0298	225.47	88.2484	356.28	86.8697	251.88	331.643
164.46	15.1916	182.01	38.2512	191.43	76.9162	225.62	88.2597	356.45	86.843	251.98	331.373
164.56	15.1773	182.13	38.2614	191.55	76.8042	225.78	88.2693	356.59	86.8012	252.1	331.1
164.66	15.1674	182.27	38.256	191.65	76.7028	225.99	88.2781	356.74	86.7442	252.21	330.822
164.77	15.1619	182.4	38.2387	191.75	76.6082	226.19	88.2804	356.93	86.6758	252.32	330.544
164.87	15.1607	182.5	38.2195	191.86	76.5192	226.4	88.2736	357.11	86.5859	252.42	330.255
164.99	15.1746	182.6	38.2105	191.97	76.4395	226.5	88.2679	357.38	86.4797	252.52	329.964
165.09	15.2011	182.73	38.204	192.1	76.3691	226.73	88.266	357.61	86.3602	252.62	329.673
165.19	15.2404	182.87	38.1955	192.22	76.3075	226.93	88.2715	357.81	86.2228	252.73	329.384
165.29	15.2869	182.98	38.1907	192.33	76.246	227.1	88.2794	358.02	86.0796	252.86	329.098
165.4	15.3407	183.12	38.1909	192.43	76.1878	227.28	88.2956	358.18	85.9487	253	328.809
165.5	15.4019	183.25	38.1961	192.55	76.1308	227.47	88.3172	358.42	85.8331	253.1	328.521
165.6	15.4703	183.35	38.2015	192.66	76.0755	227.62	88.3324	358.63	85.7429	253.2	328.237
165.74	15.5368	183.46	38.2022	192.76	76.0186	227.8	88.3458	358.78	85.6654	253.3	327.956
165.86	15.6091	183.56	38.2003	192.87	75.9505	227.95	88.3598	358.93	85.5997	253.4	327.674
165.97	15.6872	183.66	38.1952	193	75.8707	228.12	88.374	359.13	85.5498	253.53	327.388
166.1	15.7671	183.77	38.1827	193.12	75.7745	228.29	88.3835	359.38	85.5224	253.64	327.099
166.2	15.8571	183.88	38.1654	193.26	75.6619	228.47	88.3837	359.54	85.5129	253.74	326.803
166.3	15.9571	184	38.1514	193.38	75.5406	228.65	88.3656	359.7	85.5263	253.84	326.497
166.41	16.0726	184.11	38.1408	193.5	75.4181	228.8	88.3339	359.87	85.5504	253.96	326.178
166.54	16.1977	184.25	38.1319	193.63	75.3112	228.99	88.2945	360.05	85.5679	254.06	325.847
166.65	16.3268	184.36	38.1234	193.79	75.214	229.14	88.2553	360.32	85.5783	254.2	325.501
166.75	16.4668	184.52	38.1144	193.92	75.1108	229.36	88.217	360.46	85.5726	254.3	325.137
166.91	16.6028	184.64	38.1078	194.07	75.0227	229.57	88.1798	360.65	85.5569	254.41	324.757
167.01	16.7355	184.75	38.0976	194.17	74.9591	229.72	88.1459	360.84	85.5293	254.51	324.362
167.14	16.8687	184.87	38.0812	194.31	74.9318	229.97	88.1136	360.98	85.4905	254.63	323.953
167.25	16.9957	184.98	38.0581	194.41	74.9163	230.17	88.0771	361.14	85.4433	254.78	323.532
167.35	17.1176	185.09	38.0266	194.52	74.9219	230.36	88.0412	361.32	85.3909	254.88	323.107
167.45	17.2342	185.19	37.9844	194.62	74.9488	230.54	88.0171	361.46	85.3347	255	322.679
167.55	17.3395	185.33	37.9304	194.73	74.9974	230.74	87.9974	361.69	85.271	255.1	322.249
167.66	17.4273	185.45	37.8676	194.84	75.0589	230.91	87.9841	361.91	85.2136	255.21	321.819
167.81	17.5001	185.56	37.797	194.95	75.1313	231.06	87.9744	362.02	85.1639	255.31	321.391
167.91	17.561	185.75	37.7213	195.05	75.2104	231.23	87.9691	362.17	85.1258	255.41	320.976
168.01	17.614	185.86	37.6428	195.17	75.2845	231.43	87.959	362.35	85.0964	255.52	320.572
168.12	17.654	185.96	37.5615	195.28	75.3534	231.59	87.9509	362.5	85.0733	255.62	320.174
168.22	17.6803	186.06	37.4803	195.41	75.4166	231.88	87.9502	362.68	85.0567	255.72	319.802
168.33	17.6934	186.19	37.3988	195.52	75.4774	232.07	87.9544	362.89	85.0403	255.83	319.443
168.44	17.7016	186.29	37.3217	195.64	75.5354	232.28	87.9543	363.04	85.0245	255.93	319.096
168.54	17.7038	186.41	37.2552	195.75	75.585	232.65	87.9466	363.22	84.997	256.04	318.746
168.64	17.6999	186.57	37.195	195.91	75.6256	232.86	87.9235	363.52	84.9671	256.15	318.394
168.74	17.7006	186.67	37.1433	196.05	75.6498	233.01	87.8857	363.66	84.9261	256.25	318.039
168.85	17.7046	186.77	37.1011	196.18	75.6509	233.16	87.839	363.81	84.8755	256.35	317.689
168.95	17.7074	186.88	37.0621	196.28	75.647	233.36	87.784	363.97	84.8123	256.45	317.324
169.05	17.709	186.98	37.027	196.42	75.6319	233.53	87.7342	364.11	84.7441	256.56	316.953
169.16	17.6917	187.12	37.0008	196.56	75.6021	233.78	87.6847	364.3	84.6696	256.68	316.57
169.26	17.6594	187.23	36.9796	196.66	75.565	233.99	87.6395	364.45	84.5974	256.78	316.176
169.36	17.6121	187.34	36.9636	196.76	75.5186	234.16	87.5939	364.62	84.5342	256.9	315.776
169.47	17.545	187.45	36.9519	196.89	75.4629	234.34	87.5466	364.79	84.4785	257.02	315.374
169.58	17.4589	187.59	36.9462	197	75.3926	234.55	87.5051	364.95	84.4382	257.13	314.971
169.71	17.358	187.7	36.9413	197.11	75.3082	234.7	87.4699	365.13	84.4101	257.24	314.566
169.84	17.2451	187.85	36.937	197.22	75.2243	234.88	87.4316	365.31	84.3943	257.35	314.156
169.94	17.1256	187.95	36.9237	197.33	75.1414	235.07	87.4004	365.5	84.3904	257.45	313.745
170.05	17.0049	188.08	36.901	197.43	75.0595	235.22	87.3694	365.65	84.394	257.55	313.329
170.16	16.8828	188.27	36.8689	197.54	74.9853	235.4	87.3312	365.83	84.4054	257.7	312.908
170.28	16.7722	188.38	36.8242	197.67	74.9165	235.59	87.2868	365.96	84.4255	257.83	312.485
170.38	16.6743	188.51	36.7675	197.78	74.8579	235.75	87.2309	366.17	84.4466	257.94	312.053
170.49	16.5891	188.62	36.7154	197.89	74.8139	236	87.1726	366.34	84.4729	258.06	311.614
170.59	16.5149	188.74	36.6642	198	74.7798	236.16	87.115	366.51	84.488	258.17	311.172
170.69	16.4533	188.84	36.6188	198.16	74.7562	236.31	87.0619	366.69	84.4848	258.27	310.733
170.79	16.4046	189.03	36.5791	198.28	74.7523	236.47	87.0078	366.9	84.4707	258.38	310.298
170.89	16.3632	189.18	36.559	198.4	74.7614	236.63	86.9553	367.07	84.4558	258.48	309.871
171.04	16.3214	189.31	36.5639	198.51	74.7651	236.78	86.9095	367.23	84.442	258.59	309.446
171.14	16.2792	189.41	36.5899	198.62	74.7662	236.94	86.8662	367.42	84.4269	258.71	309.024
171.26	16.2391	189.56	36.6373	198.75	74.7622	237.11	86.8252	367.57	84.4135	258.84	308.606
171.36	16.2035	189.66	36.6996	198.85	74.7449	237.3	86.7899	367.7	84.3928	258.94	308.187
171.46	16.1716	189.77	36.7819	198.96	74.7073	237.48	86.7569	367.92	84.3634	259.05	307.776
171.57	16.1434	189.88	36.8624	199.1	74.6537	237.64	86.7182	368.09	84.3304	259.16	307.374
171.68	16.1206	190.02	36.9411	199.21	74.5946	237.82	86.6791	368.24	84.3011	259.26	306.975
171.78	16.1005	190.14	37.0126	199.32	74.5309	238.02	86.6277	368.42	84.2714	259.36	306.58
171.88	16.084	190.25	37.0785	199.43	74.4628	238.18	86.5662	368.57	84.2409	259.5	306.196
171.99	16.0727	190.39	37.1361	199.53	74.4009	238.39	86.4888	368.76	84.195	259.6	305.819
172.09	16.0623	190.5	37.1843	199.63	74.3498	238.63	86.3937	368.91	84.1463	259.71	305.448
172.25	16.0569	190.61	37.2257	199.74	74.2997	238.83	86.2829	369.1	84.0806	259.81	305.083
172.35	16.0517	190.72	37.2588	199.84	74.2528	239.03	86.1492	369.25	84.0067	259.92	304.719
172.45	16.0432	190.88	37.2823	199.95	74.221	239.26	86.0009	369.39	83.9269	260.04	304.36
172.62	16.034	190.98	37.2994	200.08	74.1923	239.44	85.836	369.55	83.8499	260.14	304.002
172.72	16.0231	191.13	37.3117	200.18	74.145	239.73	85.6582	369.75	83.7762	260.26	303.646
172.82	16.015	191.25	37.3212	200.29	74.0853	239.89	85.4678	369.93	83.717	260.36	303.282
172.92	16.0107	191.36	37.3243	200.41	74.029	240.17	85.27	370.08	83.6695	260.46	302.916
173.04	16.0126	191.46	37.3324	200.52	73.9759	240.49	85.0767	370.27	83.6337	260.57	302.541
173.14	16.0167	191.56	37.344	200.64	73.9051	240.77	84.8923	370.5	83.6124	260.67	302.16
173.24	16.0254	191.71	37.3561	200.76	73.8208	240.93	84.7135	370.67	83.596	260.78	301.778
173.35	16.0387	191.82	37.3689	200.86	73.7573	241.22	84.5439	370.88	83.5851	260.88	301.399
173.45	16.0554	191.92	37.3869	200.96	73.7119	241.42	84.3726	371.1	83.5842	260.99	301.023
173.55	16.0758	192.02	37.4101	201.1	73.6845	241.65	84.1977	371.31	83.586	261.09	300.65
173.66	16.0951	192.15	37.439	201.23	73.6727	241.84	84.0284	371.48	83.5928	261.21	300.277
173.78	16.1142	192.27	37.4614	201.39	73.7003	242	83.8625	371.62	83.6044	261.33	299.905
173.88	16.1287	192.4	37.4891	201.49	73.7541	242.2	83.6999	371.77	83.6148	261.43	299.54
173.98	16.1375	192.53	37.5224	201.63	73.8104	242.39	83.5433	372	83.6237	261.53	299.177
174.09	16.1371	192.66	37.5464	201.74	73.8668	242.56	83.3781	372.13	83.6292	261.64	298.819
174.19	16.1304	192.76	37.5473	201.85	73.9343	242.74	83.2108	372.28	83.629	261.75	298.467
174.29	16.1195	192.87	37.5347	201.98	74.0151	242.91	83.052	372.46	83.6297	261.86	298.119
174.39	16.1068	192.98	37.5046	202.08	74.0866	243.07	82.8985	372.6	83.6317	261.99	297.775
174.49	16.0952	193.09	37.4641	202.21	74.1539	243.22	82.7552	372.78	83.6348	262.1	297.435
174.59	16.0886	193.22	37.4012	202.35	74.2149	243.39	82.5905	372.99	83.6427	262.22	297.098
174.7	16.0944	193.34	37.3169	202.46	74.281	243.54	82.4242	373.18	83.654	262.34	296.759
174.83	16.1054	193.44	37.2309	202.56	74.3523	243.76	82.2531	373.35	83.6572	262.44	296.416
174.94	16.1278	193.55	37.1458	202.69	74.4274	243.93	82.0782	373.52	83.6556	262.57	296.067
175.04	16.1608	193.65	37.0654	202.83	74.517	244.12	81.9006	373.67	83.6514	262.69	295.721
175.14	16.2044	193.77	36.988	202.94	74.6075	244.29	81.7182	373.84	83.6419	262.79	295.373
175.25	16.2594	193.89	36.9308	203.05	74.6991	244.46	81.5256	374.07	83.6257	262.9	295.024
175.35	16.3191	194.04	36.8974	203.15	74.7995	244.71	81.314	374.21	83.6102	263.02	294.675
175.46	16.3836	194.15	36.8747	203.26	74.8919	244.86	81.0843	374.39	83.5972	263.13	294.333
175.56	16.4533	194.26	36.8622	203.39	74.9796	245.1	80.838	374.53	83.5949	263.25	293.995
175.69	16.5211	194.4	36.8694	203.5	75.0576	245.37	80.5832	374.71	83.6036	263.37	293.661
175.8	16.5871	194.51	36.8806	203.61	75.1313	245.67	80.3201	374.95	83.613	263.48	293.33
175.9	16.6517	194.64	36.8918	203.71	75.1993	245.86	80.0512	375.06	83.6278	263.58	293.01
176.03	16.709	194.74	36.897	203.87	75.2581	246.01	79.7752	375.25	83.6381	263.71	292.7
176.14	16.7596	194.85	36.8963	203.97	75.3053	246.24	79.4916	375.6	83.6444	263.82	292.385
176.24	16.8045	194.98	36.8897	204.1	75.341	246.42	79.2088	375.77	83.6525	263.92	292.067
176.38	16.8492	195.1	36.8752	204.22	75.3835	246.63	78.9291	375.98	83.6572	264.04	291.746
176.48	16.891	195.26	36.8504	204.33	75.4287	246.86	78.6591	376.15	83.6564	264.14	291.42
176.58	16.93	195.38	36.8161	204.43	75.4787	247.02	78.392	376.29	83.6517	264.24	291.085
176.72	16.9659	195.48	36.7791	204.53	75.5329	247.18	78.1382	376.48	83.639	264.36	290.742
176.82	17.0055	195.59	36.7444	204.65	75.5918	247.36	77.8933	376.64	83.6182	264.46	290.389
176.93	17.0475	195.73	36.7157	204.75	75.6621	247.53	77.6564	376.78	83.5932	264.58	290.028
177.03	17.0916	195.85	36.6897	204.86	75.7333	247.71	77.4352	376.93	83.5564	264.68	289.665
177.13	17.1372	195.96	36.6719	204.96	75.8099	247.88	77.2186	377.09	83.5158	264.79	289.299
177.27	17.1771	196.06	36.6588	205.07	75.8944	248.03	77.0049	377.26	83.4683	264.91	288.941
177.37	17.2114	196.16	36.6464	205.19	75.9766	248.2	76.7864	377.41	83.4163	265.02	288.591
177.48	17.2351	196.27	36.6324	205.3	76.0495	248.35	76.5529	377.57	83.3617	265.13	288.249
177.58	17.2503	196.37	36.6175	205.46	76.105	248.61	76.3098	377.72	83.3133	265.24	287.911
177.69	17.26	196.47	36.5979	205.56	76.1445	248.86	76.0601	377.87	83.2691	265.36	287.575
177.82	17.2573	196.58	36.5765	205.68	76.1743	249.11	75.806	378.03	83.2272	265.47	287.242
177.92	17.2572	196.68	36.5466	205.81	76.1881	249.36	75.5373	378.21	83.1896	265.6	286.911
178.03	17.2573	196.81	36.5109	205.91	76.185	249.51	75.2701	378.36	83.1593	265.7	286.585
178.14	17.2547	196.91	36.4758	206.05	76.1578	249.73	74.9945	378.54	83.1438	265.84	286.26
178.25	17.2614	197.03	36.4353	206.19	76.1222	249.91	74.7243	378.73	83.1381	265.94	285.934
178.4	17.2828	197.14	36.3924	206.32	76.0668	250.22	74.4538	378.87	83.1381	266.06	285.598
178.5	17.3127	197.26	36.3581	206.42	76.0016	250.38	74.1861	379.06	83.1423	266.26	285.252
178.61	17.3574	197.37	36.3295	206.53	75.9257	250.64	73.9194	379.2	83.1473	266.39	284.895
178.71	17.4168	197.47	36.3067	206.66	75.8389	250.83	73.6545	379.35	83.151	266.51	284.531
178.82	17.4877	197.57	36.3005	206.79	75.739	251.07	73.3928	379.52	83.1529	266.62	284.161
178.93	17.564	197.71	36.3107	206.92	75.6347	251.26	73.1297	379.76	83.151	266.74	283.783
179.09	17.6416	197.81	36.3392	207.03	75.5377	251.54	72.8697	379.97	83.1401	266.84	283.408
179.19	17.7208	197.98	36.3839	207.13	75.4488	251.79	72.5981	380.18	83.1197	266.97	283.038
179.31	17.802	198.08	36.4419	207.27	75.3638	251.96	72.3128	380.35	83.0956	267.07	282.672
179.42	17.8804	198.22	36.5125	207.37	75.2833	252.12	72.0239	380.55	83.0638	267.19	282.317
179.54	17.953	198.38	36.597	207.49	75.2094	252.27	71.7427	380.71	83.0304	267.29	281.976
179.65	18.0208	198.5	36.6794	207.61	75.1399	252.42	71.4665	380.89	82.9996	267.4	281.66
179.76	18.0871	198.61	36.7633	207.72	75.0755	252.57	71.2003	381.05	82.9724	267.5	281.368
179.86	18.1485	198.71	36.8465	207.82	75.0174	252.73	70.9447	381.29	82.9512	267.65	281.096
180	18.2053	198.83	36.9164	207.92	74.9685	252.93	70.6965	381.43	82.9318	267.76	280.843
180.12	18.265	198.95	36.9767	208.03	74.9187	253.25	70.4604	381.65	82.9152	267.86	280.611
180.22	18.3276	199.06	37.0225	208.13	74.8679	253.98	70.2264	381.79	82.9051	267.98	280.386
180.37	18.4029	199.16	37.0534	208.27	74.8037	254.14	69.9928	382	82.908	268.09	280.168
180.48	18.495	199.29	37.0725	208.38	74.7247	254.34	69.7575	382.2	82.9175	268.2	279.958
180.59	18.6034	199.42	37.0826	208.48	74.6308	254.55	69.525	382.37	82.9307	268.31	279.745
180.72	18.7312	199.56	37.0835	208.63	74.52	254.77	69.2999	382.52	82.9477	268.43	279.525
180.82	18.8773	199.66	37.0797	208.74	74.4135	254.99	69.0805	382.65	82.9599	268.53	279.298
180.96	19.0406	199.8	37.0816	208.84	74.3029	255.17	68.8626	382.87	82.956	268.65	279.062
181.06	19.218	199.95	37.0888	208.95	74.1852	255.36	68.6502	383.01	82.9337	268.77	278.827
181.18	19.397	200.05	37.1016	209.1	74.0698	255.56	68.4355	383.26	82.8942	268.88	278.592
181.28	19.5769	200.21	37.1204	209.21	73.9566	255.77	68.2327	383.43	82.8457	268.98	278.36
181.4	19.7576	200.32	37.1406	209.32	73.8385	255.98	68.0419	383.59	82.7852	269.08	278.13
181.52	19.9298	200.42	37.1702	209.42	73.7424	256.13	67.8675	383.81	82.7142	269.19	277.897
181.65	20.0894	200.52	37.2045	209.53	73.6562	256.27	67.712	384.12	82.6331	269.29	277.664
181.75	20.2361	200.66	37.2363	209.63	73.5779	256.43	67.5498	384.32	82.5378	269.4	277.436
181.85	20.3711	200.77	37.2666	209.74	73.5142	256.58	67.3754	384.55	82.4378	269.54	277.212
181.99	20.4917	200.89	37.2949	209.84	73.4558	256.75	67.1886	384.7	82.3424	269.67	276.986
182.09	20.5982	201	37.3202	209.96	73.4113	256.94	66.9908	384.93	82.2549	269.79	276.758
182.2	20.6905	201.11	37.3367	210.09	73.3665	257.1	66.7859	385.11	82.1697	269.9	276.526
182.34	20.7792	201.24	37.3438	210.2	73.3273	257.35	66.566	385.25	82.0983	270	276.293
182.49	20.8644	201.34	37.3415	210.3	73.2885	257.52	66.3281	385.43	82.0411	270.1	276.057
182.61	20.946	201.46	37.3292	210.44	73.2525	257.67	66.074	385.61	81.9964	270.22	275.819
182.72	21.021	201.56	37.3044	210.58	73.2194	257.83	65.8034	385.78	81.9642	270.34	275.585
182.85	21.0905	201.69	37.2674	210.69	73.1885	258.04	65.5282	385.92	81.9414	270.48	275.358
182.96	21.1574	201.82	37.2314	210.85	73.1643	258.3	65.2645	386.12	81.9316	270.61	275.131
183.13	21.218	201.95	37.1965	210.96	73.1382	258.54	65.0114	386.3	81.9245	270.71	274.912
183.29	21.2774	202.08	37.1629	211.06	73.1102	258.7	64.7795	386.53	81.9294	270.81	274.689
183.39	21.3347	202.18	37.1215	211.17	73.0862	258.93	64.5579	386.7	81.9308	270.95	274.459
183.51	21.3898	202.3	37.0763	211.29	73.0568	259.07	64.3452	386.85	81.9205	271.05	274.221
183.62	21.447	202.4	37.0271	211.42	73.0226	259.22	64.1352	386.99	81.8889	271.15	273.973
183.75	21.5039	202.5	36.9809	211.53	72.9828	259.41	63.9366	387.17	81.8517	271.27	273.718
183.85	21.5625	202.62	36.9244	211.66	72.9351	259.58	63.7428	387.31	81.804	271.38	273.449
183.95	21.6198	202.78	36.8736	211.77	72.8687	259.73	63.5596	387.47	81.7583	271.49	273.165
184.05	21.6757	202.89	36.825	211.87	72.7751	259.91	63.3915	387.68	81.7051	271.59	272.867
184.16	21.7327	203.08	36.7769	211.97	72.6644	260.1	63.2349	387.95	81.6438	271.71	272.554
184.3	21.7834	203.22	36.7259	212.08	72.5414	260.25	63.09	388.16	81.5709	271.82	272.231
184.4	21.8304	203.37	36.6755	212.18	72.4062	260.41	62.9473	388.33	81.4926	271.92	271.909
184.51	21.8713	203.47	36.6217	212.29	72.2529	260.64	62.7946	388.47	81.4156	272.02	271.594
184.65	21.9062	203.57	36.5656	212.43	72.1003	260.88	62.6319	388.62	81.3349	272.15	271.284
184.76	21.9374	203.7	36.5182	212.54	71.9484	261.08	62.4761	388.81	81.2503	272.25	270.975
184.88	21.9634	203.8	36.4795	212.67	71.7852	261.26	62.3149	389.19	81.1651	272.35	270.667
185.01	21.9848	203.9	36.4453	212.78	71.622	261.41	62.1509	389.34	81.0697	272.53	270.361
185.14	22.0015	204.03	36.4129	212.92	71.4414	261.68	61.9872	389.47	80.9833	272.63	270.058
185.24	22.0128	204.16	36.3821	213.05	71.2633	261.95	61.8114	389.66	80.8987	272.74	269.755
185.35	22.0233	204.29	36.3649	213.18	71.0884	262.07	61.6223	389.81	80.8165	272.85	269.458
185.45	22.0381	204.4	36.3537	213.3	70.9112	262.22	61.4316	389.98	80.7431	272.96	269.166
185.55	22.0565	204.53	36.3457	213.41	70.7498	262.47	61.2387	390.13	80.6782	273.07	268.876
185.67	22.077	204.67	36.3558	213.51	70.6038	262.65	61.0545	390.3	80.6137	273.19	268.588
185.78	22.0967	204.77	36.3838	213.65	70.4636	262.83	60.8773	390.47	80.5583	273.29	268.303
185.88	22.114	204.88	36.4186	213.75	70.3294	263	60.6979	390.62	80.5064	273.39	268.022
185.99	22.1244	204.98	36.4638	213.86	70.2129	263.18	60.5177	390.76	80.4564	273.52	267.745
186.12	22.1273	205.09	36.5179	213.99	70.1092	263.34	60.3415	390.93	80.3997	273.63	267.467
186.26	22.1227	205.2	36.5755	214.11	70.0145	263.5	60.2009	391.13	80.3349	273.75	267.183
186.36	22.1049	205.34	36.6355	214.24	69.9325	263.68	60.0703	391.26	80.2521	273.87	266.901
186.47	22.0783	205.45	36.6857	214.37	69.8632	263.84	59.9488	391.43	80.1674	273.97	266.618
186.58	22.043	205.6	36.7214	214.49	69.8067	264.02	59.8237	391.6	80.0861	274.09	266.331
186.69	21.9997	205.7	36.7408	214.59	69.7502	264.16	59.6939	391.75	80.0032	274.19	266.042
186.84	21.951	205.82	36.7496	214.71	69.7021	264.35	59.5578	391.94	79.9154	274.29	265.75
186.96	21.8971	206.02	36.746	214.81	69.6623	264.53	59.4152	392.1	79.8239	274.39	265.451
187.09	21.8444	206.12	36.7318	214.93	69.6223	264.7	59.2725	392.37	79.7242	274.53	265.149
187.22	21.788	206.22	36.7044	215.06	69.5926	264.92	59.1287	392.52	79.6225	274.63	264.834
187.35	21.7246	206.32	36.6738	215.2	69.5698	265.1	58.9854	392.66	79.5249	274.74	264.514
187.49	21.6568	206.45	36.654	215.3	69.546	265.28	58.8486	392.82	79.431	274.84	264.194
187.59	21.5843	206.56	36.641	215.41	69.5158	265.43	58.72	393	79.348	274.95	263.868
187.74	21.5137	206.69	36.6348	215.55	69.4805	265.59	58.6019	393.14	79.276	275.05	263.534
187.84	21.4451	206.8	36.6432	215.67	69.4582	265.73	58.4956	393.35	79.213	275.15	263.189
187.94	21.3775	206.93	36.6614	215.81	69.4418	265.94	58.39	393.57	79.1627	275.26	262.837
188.05	21.3097	207.05	36.6979	215.95	69.4362	266.12	58.2877	393.71	79.1125	275.36	262.476
188.15	21.2471	207.15	36.734	216.07	69.4277	266.28	58.19	393.94	79.0636	275.47	262.114
188.25	21.1899	207.28	36.7726	216.18	69.423	266.55	58.0892	394.18	79.0254	275.58	261.744
188.35	21.1384	207.38	36.8155	216.31	69.4221	266.73	57.9877	394.33	78.9921	275.68	261.373
188.45	21.0913	207.51	36.8566	216.42	69.407	266.93	57.8861	394.5	78.9612	275.79	261
188.55	21.057	207.63	36.892	216.53	69.3832	267.16	57.7667	394.67	78.9327	275.92	260.61
188.66	21.0266	207.77	36.9181	216.63	69.344	267.33	57.6331	394.86	78.8891	276.04	260.217
188.76	21.0062	207.91	36.9383	216.76	69.308	267.49	57.4765	395.05	78.8366	276.14	259.816
188.86	20.9924	208.05	36.949	216.86	69.2619	267.66	57.2933	395.28	78.7725	276.25	259.42
188.97	20.9864	208.2	36.9488	216.96	69.2033	267.99	57.1177	395.61	78.6999	276.35	259.025
189.07	20.9881	208.3	36.949	217.11	69.1471	268.23	56.9647	395.75	78.6186	276.46	258.638
189.18	20.9907	208.45	36.9424	217.24	69.0982	268.4	56.8316	395.92	78.5406	276.56	258.264
189.28	20.9943	208.55	36.9373	217.38	69.0565	268.59	56.726	396.07	78.458	276.68	257.903
189.38	20.9958	208.66	36.9367	217.48	69.0287	268.76	56.6371	396.31	78.3633	276.78	257.557
189.49	20.9967	208.8	36.9433	217.58	69.0259	268.93	56.5532	396.45	78.268	276.89	257.229
189.64	21.0015	208.9	36.9611	217.69	69.0429	269.1	56.4803	396.59	78.1691	276.99	256.928
189.74	21.0086	209.02	36.9903	217.82	69.0805	269.27	56.4188	396.84	78.0767	277.09	256.641
189.84	21.0187	209.12	37.0251	217.93	69.1331	269.5	56.3558	397.01	77.985	277.21	256.351
189.94	21.0297	209.26	37.0691	218.03	69.1978	269.69	56.3041	397.22	77.8983	277.32	256.049
190.05	21.0352	209.37	37.1246	218.14	69.2745	269.88	56.2473	397.4	77.8148	277.47	255.742
190.15	21.0382	209.47	37.1851	218.25	69.3461	270.1	56.1743	397.55	77.7375	277.59	255.428
190.26	21.0396	209.61	37.251	218.35	69.4153	270.27	56.0877	397.72	77.6638	277.7	255.114
190.36	21.0336	209.74	37.3224	218.46	69.4767	270.46	55.9897	397.91	77.597	277.82	254.793
190.46	21.0233	209.85	37.3849	218.6	69.5272	270.64	55.8764	398.05	77.5321	277.92	254.467
190.56	21.0075	209.98	37.4339	218.71	69.564	270.78	55.7544	398.22	77.4693	278.03	254.14
190.67	20.976	210.13	37.4661	218.84	69.588	270.93	55.6335	398.41	77.41	278.13	253.802
190.77	20.9343	210.24	37.4891	218.94	69.5992	271.11	55.5228	398.59	77.3571	278.26	253.452
190.88	20.8811	210.37	37.5014	219.08	69.6034	271.27	55.4287	398.74	77.3047	278.41	253.101
190.99	20.8209	210.5	37.503	219.19	69.6035	271.44	55.3414	398.91	77.2581	278.52	252.747
191.11	20.7537	210.6	37.4925	219.32	69.5987	271.64	55.2549	399.07	77.2128	278.62	252.387
191.21	20.6829	210.71	37.4836	219.44	69.5953	271.88	55.1774	399.25	77.1674	278.73	252.02
191.32	20.6108	210.9	37.4742	219.58	69.5934	272.16	55.0971	399.49	77.1206	278.84	251.641
191.42	20.5375	211	37.4614	219.68	69.593	272.35	55.0144	399.64	77.0774	278.94	251.257
191.53	20.4633	211.1	37.4585	219.78	69.5973	272.52	54.9242	399.74	77.0364	279.05	250.865
191.63	20.388	211.24	37.4657	219.89	69.6071	272.7	54.8196	399.94	77.0012	279.15	250.461
191.74	20.3124	211.37	37.4879	220	69.6272	272.87	54.7067	400.16	76.9612	279.27	250.054
191.84	20.2366	211.47	37.5151	220.1	69.6659	273.05	54.5819	400.33	76.905	279.37	249.644
191.95	20.1573	211.6	37.5487	220.21	69.716	273.21	54.4491	400.5	76.8388	279.48	249.229
192.05	20.0743	211.76	37.584	220.32	69.7743	273.35	54.3123	400.7	76.7589	279.58	248.82
192.15	19.9878	211.87	37.6247	220.43	69.841	273.52	54.1691	400.89	76.6674	279.69	248.416
192.25	19.8943	211.99	37.657	220.55	69.9207	273.68	54.0211	401.06	76.5693	279.81	248.019
192.36	19.796	212.1	37.6697	220.67	69.9887	273.85	53.8731	401.27	76.4696	279.92	247.625
192.46	19.6945	212.25	37.6668	220.82	70.0501	274.02	53.7287	401.49	76.3707	280.04	247.229
192.6	19.6041	212.39	37.6512	220.92	70.1049	274.16	53.5886	401.7	76.281	280.14	246.826
192.7	19.5248	212.54	37.6228	221.04	70.1531	274.32	53.4523	401.85	76.1882	280.33	246.417
192.81	19.4558	212.65	37.5937	221.19	70.1972	274.48	53.3259	401.99	76.097	280.43	246.012
192.91	19.3968	212.82	37.5596	221.3	70.2217	274.72	53.199	402.18	76.0098	280.55	245.613
193.01	19.3518	212.92	37.5249	221.45	70.2331	274.92	53.0736	402.33	75.9342	280.65	245.218
193.11	19.3193	213.03	37.4935	221.6	70.2287	275.11	52.9593	402.5	75.8733	280.76	244.819
193.22	19.2962	213.13	37.4699	221.71	70.2085	275.25	52.857	402.81	75.8258	280.86	244.413
193.35	19.2855	213.26	37.4469	221.81	70.1726	275.4	52.7697	403.36	75.7919	280.96	244.003
193.45	19.2863	213.41	37.4257	221.93	70.1229	275.65	52.6999	403.54	75.7719	281.06	243.593
193.55	19.2986	213.51	37.4041	222.03	70.0699	275.89	52.6426	403.69	75.7712	281.18	243.178
193.65	19.3121	213.61	37.3828	222.14	70.0232	276.06	52.5987	403.82	75.7687	281.29	242.762
193.75	19.3268	213.71	37.362	222.25	69.9882	276.29	52.5735	404.02	75.7658	281.43	242.336
193.86	19.3445	213.82	37.3333	222.36	69.9624	276.5	52.5626	404.16	75.751	281.61	241.901
193.96	19.3555	213.94	37.3012	222.47	69.951	276.79	52.5637	404.35	75.7244	281.77	241.448
194.07	19.3596	214.08	37.2584	222.6	69.9599	276.94	52.5616	404.55	75.6914	281.92	240.977
194.18	19.3542	214.18	37.2042	222.71	69.9817	277.14	52.5448	404.69	75.6472	282.09	240.488
194.28	19.3458	214.3	37.1384	222.82	70.0146	277.36	52.51	404.83	75.5915	282.29	239.992
194.39	19.3297	214.4	37.0692	222.94	70.0497	277.57	52.4522	405.04	75.5185	282.5	239.492
194.49	19.3059	214.53	37.0027	223.06	70.0811	277.75	52.3838	405.18	75.4409	282.61	238.988
194.62	19.2777	214.66	36.9426	223.18	70.1094	277.96	52.3098	405.44	75.3679	282.78	238.483
194.75	19.24	214.81	36.8884	223.29	70.1241	278.17	52.2421	405.61	75.2958	282.92	237.981
194.85	19.2005	214.94	36.8331	223.42	70.1125	278.34	52.1708	405.78	75.2333	283.07	237.484
194.95	19.1594	215.04	36.7937	223.52	70.0745	278.48	52.1063	405.93	75.1813	283.26	237.004
195.09	19.1294	215.19	36.7538	223.63	70.0159	278.71	52.0383	406.1	75.1397	283.44	236.536
195.23	19.1107	215.3	36.7202	223.73	69.9529	278.87	51.9677	406.28	75.1114	283.71	236.082
195.33	19.1007	215.41	36.6946	223.88	69.8885	279.15	51.9035	406.47	75.0979	283.84	235.641
195.43	19.0998	215.53	36.6803	223.98	69.8228	279.38	51.846	406.63	75.0935	283.95	235.21
195.53	19.1044	215.64	36.6772	224.09	69.7763	279.64	51.7892	406.84	75.0875	284.11	234.785
195.64	19.118	215.77	36.6781	224.19	69.7495	279.82	51.7329	407.12	75.0716	284.24	234.361
195.74	19.1398	215.87	36.6804	224.29	69.7476	280	51.6771	407.38	75.0566	284.38	233.936
195.84	19.1659	216.02	36.6732	224.45	69.7778	280.16	51.6078	407.54	75.0458	284.55	233.512
195.95	19.1903	216.16	36.6557	224.57	69.8449	280.35	51.53	407.73	75.0337	284.7	233.081
196.11	19.2131	216.28	36.631	224.68	69.9401	280.51	51.4505	408	75.0304	284.89	232.642
196.21	19.2326	216.38	36.6021	224.82	70.0861	280.69	51.3661	408.15	75.0118	285.08	232.197
196.34	19.2483	216.51	36.5691	224.97	70.2576	280.84	51.2841	408.4	74.9854	285.26	231.746
196.47	19.2571	216.68	36.5301	225.09	70.4368	281	51.2063	408.54	74.9503	285.42	231.283
196.59	19.2579	216.8	36.4842	225.2	70.6342	281.19	51.1261	408.69	74.9061	285.59	230.807
196.7	19.2535	216.91	36.4383	225.32	70.8332	281.35	51.047	408.82	74.8553	285.81	230.316
196.8	19.2446	217.04	36.3922	225.43	71.0337	281.55	50.9685	408.98	74.805	285.94	229.812
196.91	19.2312	217.14	36.3478	225.55	71.2357	281.73	50.8918	409.16	74.7403	286.11	229.3
197.02	19.2153	217.27	36.3163	225.67	71.4309	281.89	50.8149	409.44	74.6619	286.24	228.78
197.12	19.1979	217.38	36.299	225.82	71.6152	282.04	50.7364	409.54	74.5757	286.41	228.258
197.23	19.179	217.52	36.2938	225.93	71.7878	282.22	50.6475	409.68	74.4861	286.52	227.735
197.33	19.1585	217.62	36.3011	226.05	71.9472	282.41	50.5517	409.87	74.4016	286.67	227.224
197.45	19.1382	217.72	36.3206	226.16	72.0821	282.57	50.4602	410.04	74.3261	286.95	226.712
197.55	19.1218	217.82	36.3481	226.29	72.1965	282.74	50.3697	410.19	74.2558	287.18	226.205
197.69	19.1083	217.93	36.3812	226.4	72.2925	282.91	50.2855	410.39	74.1881	287.33	225.705
197.79	19.0983	218.03	36.413	226.52	72.3709	283.1	50.2093	410.52	74.1288	287.47	225.205
197.92	19.0939	218.18	36.4399	226.63	72.4323	283.27	50.1401	410.66	74.0843	287.62	224.706
198.05	19.0977	218.32	36.4606	226.76	72.4766	283.44	50.0775	410.86	74.054	287.76	224.211
198.16	19.1102	218.46	36.4751	226.88	72.5115	283.62	50.0211	411.05	74.0399	287.97	223.71
198.27	19.1327	218.58	36.4866	226.99	72.5432	283.86	49.971	411.2	74.0302	288.13	223.219
198.37	19.168	218.7	36.491	227.11	72.5708	284.02	49.9287	411.38	74.015	288.33	222.728
198.47	19.2159	218.84	36.4809	227.28	72.6021	284.17	49.8789	411.58	73.9919	288.44	222.231
198.62	19.2768	218.98	36.4602	227.43	72.6369	284.35	49.8185	411.74	73.961	288.63	221.741
198.73	19.3452	219.15	36.4329	227.54	72.6766	284.51	49.7452	411.89	73.9199	288.78	221.263
198.83	19.4211	219.26	36.3997	227.68	72.703	284.76	49.6591	412.04	73.8752	288.96	220.803
198.93	19.5044	219.38	36.3654	227.81	72.7256	284.94	49.5651	412.26	73.8198	289.11	220.35
199.04	19.5907	219.53	36.3234	227.92	72.7441	285.14	49.4613	412.43	73.7583	289.25	219.917
199.14	19.6747	219.64	36.2857	228.02	72.7487	285.34	49.3462	412.61	73.6903	289.42	219.505
199.26	19.7563	219.75	36.2505	228.2	72.7334	285.5	49.2218	412.76	73.6086	289.69	219.097
199.36	19.8346	219.86	36.2153	228.35	72.6985	285.66	49.0927	412.97	73.5145	289.83	218.688
199.49	19.908	219.96	36.1866	228.45	72.6517	285.83	48.9604	413.16	73.4123	289.96	218.282
199.59	19.9659	220.08	36.1643	228.6	72.5928	286.03	48.8429	413.31	73.306	290.08	217.885
199.69	20.0177	220.19	36.1491	228.71	72.5221	286.22	48.7363	413.47	73.2058	290.26	217.492
199.79	20.0564	220.34	36.1409	228.85	72.4464	286.41	48.6469	413.64	73.1091	290.43	217.114
199.9	20.0864	220.44	36.1401	228.96	72.3738	286.58	48.5856	413.8	73.0157	290.57	216.729
200	20.1031	220.57	36.1508	229.06	72.3041	286.72	48.5229	414.03	72.9347	290.7	216.332
200.1	20.1046	220.7	36.1683	229.26	72.2334	286.93	48.4565	414.18	72.8733	290.86	215.914
200.2	20.0971	220.88	36.1903	229.37	72.1666	287.11	48.3869	414.4	72.8224	291	215.472
200.31	20.0864	220.99	36.2152	229.52	72.1035	287.29	48.3014	414.69	72.7758	291.16	215.009
200.41	20.0678	221.12	36.243	229.62	72.0397	287.44	48.2097	414.81	72.7458	291.33	214.537
200.51	20.0428	221.22	36.2656	229.72	71.968	287.65	48.1094	414.97	72.7215	291.53	214.055
200.61	20.0068	221.34	36.2797	229.86	71.8538	287.79	48.0043	415.12	72.7067	291.75	213.553
200.72	19.9599	221.47	36.2887	230	71.7212	288.11	47.8795	415.27	72.6874	291.94	213.039
200.82	19.9078	221.57	36.2988	230.12	71.5822	288.23	47.755	415.46	72.6655	292.1	212.532
200.93	19.8565	221.71	36.3051	230.22	71.4443	288.48	47.6088	415.62	72.6417	292.32	212.032
201.03	19.7957	221.84	36.302	230.34	71.3074	288.64	47.4625	415.76	72.6105	292.48	211.549
201.13	19.7371	221.98	36.2896	230.45	71.1788	288.79	47.3228	416.07	72.569	292.66	211.085
201.23	19.6797	222.08	36.274	230.55	71.0676	288.95	47.1928	416.21	72.5231	292.85	210.629
201.34	19.6293	222.2	36.2527	230.66	70.9684	289.12	47.0759	416.38	72.4779	292.99	210.181
201.44	19.5859	222.31	36.2209	230.77	70.876	289.27	46.9699	416.53	72.4392	293.13	209.738
201.54	19.5535	222.44	36.1885	230.88	70.8087	289.49	46.879	416.72	72.4132	293.3	209.294
201.69	19.5424	222.57	36.154	231	70.755	289.61	46.7922	416.95	72.3864	293.51	208.853
201.79	19.5468	222.69	36.1119	231.1	70.6954	289.75	46.7063	417.17	72.362	293.64	208.41
201.9	19.561	222.81	36.0647	231.23	70.6286	289.9	46.6198	417.37	72.3358	293.78	207.959
202.01	19.5847	222.93	36.0138	231.35	70.5517	290.12	46.5321	417.53	72.3099	293.98	207.502
202.12	19.6179	223.04	35.9595	231.45	70.4634	290.3	46.4472	417.68	72.2834	294.15	207.033
202.22	19.6572	223.14	35.8994	231.56	70.357	290.46	46.3592	417.82	72.2559	294.32	206.556
202.32	19.71	223.27	35.8441	231.7	70.2354	290.66	46.2749	417.97	72.2273	294.51	206.074
202.42	19.7731	223.39	35.7982	231.84	70.0986	290.85	46.1911	418.15	72.1899	294.64	205.587
202.54	19.8464	223.55	35.7596	231.95	69.9666	291.03	46.1079	418.34	72.1385	294.81	205.098
202.64	19.9226	223.71	35.7225	232.08	69.8318	291.25	46.0291	418.55	72.0742	294.95	204.61
202.74	20.0041	223.84	35.6867	232.18	69.6958	291.41	45.9496	418.71	72.0098	295.08	204.126
202.85	20.0908	223.95	35.6576	232.31	69.5658	291.6	45.8809	418.85	71.9485	295.25	203.648
202.95	20.1834	224.06	35.633	232.47	69.4488	291.82	45.822	419.01	71.8903	295.41	203.179
203.09	20.2679	224.17	35.6131	232.59	69.348	292.04	45.7703	419.18	71.8348	295.55	202.713
203.19	20.3443	224.27	35.594	232.71	69.2547	292.27	45.724	419.33	71.7784	295.73	202.249
203.29	20.4159	224.4	35.5898	232.81	69.1646	292.5	45.6825	419.49	71.7195	295.9	201.783
203.4	20.472	224.53	35.5988	232.92	69.1045	292.7	45.6454	419.66	71.6615	296.08	201.324
203.51	20.5126	224.64	35.6106	233.02	69.0621	292.84	45.6112	419.84	71.6026	296.32	200.87
203.61	20.5303	224.77	35.6273	233.14	69.022	293.06	45.5806	419.99	71.5476	296.46	200.427
203.71	20.5293	224.89	35.6541	233.25	68.9897	293.28	45.5413	420.19	71.5059	296.58	199.989
203.83	20.5139	224.99	35.6829	233.35	68.9705	293.44	45.4945	420.39	71.4757	296.72	199.544
203.94	20.4838	225.09	35.7144	233.46	68.9547	293.61	45.4431	420.6	71.457	296.9	199.099
204.04	20.4379	225.19	35.746	233.59	68.9454	293.78	45.3747	420.78	71.4361	297.17	198.647
204.16	20.392	225.32	35.7823	233.73	68.9457	293.94	45.2966	420.93	71.4106	297.32	198.198
204.27	20.3466	225.44	35.8083	233.84	68.9661	294.1	45.209	421.07	71.3871	297.45	197.754
204.37	20.2994	225.54	35.8298	233.94	69.0025	294.26	45.1063	421.29	71.3621	297.59	197.313
204.5	20.2455	225.65	35.8469	234.05	69.0444	294.4	44.9942	421.46	71.3336	297.76	196.871
204.62	20.1814	225.75	35.8637	234.15	69.093	294.57	44.8601	421.62	71.2933	297.9	196.429
204.72	20.1146	225.88	35.8747	234.25	69.1388	294.76	44.7125	421.8	71.2443	298.06	195.983
204.86	20.0407	226.03	35.8855	234.35	69.167	294.92	44.5556	421.94	71.1848	298.19	195.539
204.96	19.9456	226.16	35.9068	234.46	69.1803	295.09	44.3939	422.11	71.1239	298.42	195.103
205.1	19.8504	226.26	35.9387	234.58	69.1776	295.27	44.2282	422.27	71.0677	298.56	194.68
205.21	19.7502	226.36	35.9928	234.68	69.1583	295.55	44.0695	422.45	71.012	298.7	194.263
205.31	19.6509	226.47	36.0609	234.79	69.1184	295.73	43.9247	422.61	70.9606	298.87	193.858
205.41	19.5513	226.58	36.1485	234.89	69.0623	295.91	43.7964	422.77	70.9162	298.99	193.451
205.51	19.4595	226.69	36.247	235.01	69.0039	296.14	43.6838	422.93	70.8761	299.16	193.054
205.62	19.3789	226.83	36.3575	235.13	68.9463	296.38	43.5842	423.14	70.8429	299.34	192.666
205.72	19.3064	226.95	36.4762	235.28	68.8894	296.58	43.4976	423.36	70.8189	299.49	192.292
205.82	19.2468	227.06	36.6034	235.42	68.8506	296.8	43.4119	423.51	70.8075	299.69	191.926
205.92	19.1901	227.16	36.7351	235.71	68.8335	296.97	43.3353	423.73	70.7934	299.82	191.568
206.02	19.1335	227.31	36.8637	236.29	68.845	297.12	43.2692	423.88	70.7808	299.98	191.211
206.13	19.0667	227.41	36.9914	236.42	68.8771	297.28	43.2082	424.06	70.7634	300.21	190.851
206.25	18.9948	227.55	37.1058	236.54	68.9308	297.43	43.1439	424.21	70.7404	300.46	190.493
206.36	18.9116	227.65	37.2047	236.65	69.0161	297.65	43.0679	424.36	70.7123	300.64	190.127
206.46	18.8195	227.76	37.2849	236.76	69.1251	297.88	42.9785	424.5	70.6794	300.83	189.754
206.57	18.7185	227.87	37.3471	236.86	69.2379	298.11	42.8919	424.64	70.6468	300.96	189.371
206.67	18.6143	228.03	37.3912	237.01	69.3519	298.29	42.7979	424.83	70.6166	301.15	188.979
206.77	18.5089	228.16	37.4163	237.12	69.4697	298.59	42.7042	425.03	70.5763	301.26	188.571
206.9	18.4011	228.34	37.4287	237.22	69.5782	298.74	42.6124	425.17	70.5319	301.44	188.151
207.01	18.2995	228.47	37.4334	237.35	69.673	298.89	42.5216	425.42	70.4809	301.63	187.724
207.11	18.2059	228.6	37.4272	237.51	69.7492	299.04	42.4323	425.57	70.4227	301.76	187.292
207.21	18.1238	228.71	37.4177	237.64	69.8052	299.21	42.3404	425.78	70.3682	301.92	186.852
207.32	18.0583	228.85	37.4047	237.76	69.8412	299.37	42.2471	425.95	70.3183	302.07	186.414
207.42	18.0085	228.96	37.3903	237.87	69.8642	299.53	42.1578	426.09	70.2709	302.23	185.992
207.52	17.9764	229.07	37.3754	237.99	69.8691	299.72	42.0675	426.24	70.2292	302.47	185.576
207.63	17.9595	229.18	37.355	238.09	69.8686	299.88	41.9817	426.45	70.1848	302.59	185.175
207.73	17.9517	229.33	37.329	238.23	69.8626	300.05	41.899	426.63	70.1456	302.78	184.787
207.84	17.9528	229.45	37.2941	238.37	69.8525	300.23	41.8108	426.81	70.11	302.93	184.403
207.94	17.9619	229.56	37.2455	238.49	69.8465	300.44	41.7311	427.03	70.0821	303.07	184.022
208.05	17.976	229.68	37.1865	238.64	69.8505	300.6	41.6504	427.16	70.0574	303.2	183.639
208.15	17.9893	229.78	37.118	238.75	69.868	300.77	41.5677	427.31	70.0424	303.4	183.259
208.3	18.0004	229.9	37.0451	238.85	69.9003	300.95	41.4844	427.48	70.028	303.54	182.873
208.4	18.0019	230.04	36.9676	238.96	69.9431	301.15	41.3938	427.71	70.016	303.77	182.479
208.5	17.9914	230.19	36.89	239.07	69.9888	301.32	41.2916	427.95	70.001	303.88	182.075
208.6	17.9697	230.29	36.8163	239.19	70.0369	301.49	41.1905	428.1	69.9769	304.02	181.663
208.74	17.9375	230.49	36.7508	239.31	70.0847	301.72	41.0765	428.24	69.9416	304.16	181.249
208.85	17.8901	230.62	36.6908	239.55	70.1367	301.95	40.9571	428.35	69.8947	304.3	180.836
208.95	17.8312	230.72	36.6396	239.65	70.196	302.11	40.8309	428.49	69.8366	304.44	180.431
209.05	17.7664	230.83	36.5975	239.8	70.246	302.31	40.7031	428.67	69.7691	304.58	180.039
209.16	17.708	231.01	36.5612	239.91	70.291	302.49	40.5779	428.82	69.7038	304.82	179.647
209.28	17.6577	231.15	36.5328	240.02	70.3245	302.72	40.4452	429.01	69.6384	304.94	179.259
209.39	17.6155	231.26	36.5085	240.12	70.3508	302.87	40.3095	429.22	69.5765	305.1	178.875
209.49	17.5902	231.37	36.4881	240.22	70.3699	303.02	40.1712	429.38	69.5174	305.25	178.485
209.59	17.5692	231.48	36.4598	240.35	70.3826	303.25	40.0433	429.71	69.4629	305.38	178.084
209.69	17.5517	231.61	36.423	240.46	70.389	303.44	39.909	429.94	69.4092	305.53	177.666
209.79	17.5377	231.73	36.3803	240.6	70.3896	303.64	39.7803	430.12	69.3558	305.7	177.24
209.9	17.5282	231.83	36.3316	240.7	70.3804	303.79	39.6557	430.28	69.3128	305.87	176.79
210	17.5141	231.97	36.2806	240.81	70.3714	303.97	39.5355	430.42	69.2826	306	176.313
210.11	17.4953	232.1	36.2387	240.93	70.3624	304.14	39.4209	430.66	69.2646	306.15	175.826
210.24	17.473	232.2	36.1977	241.03	70.3533	304.33	39.3104	430.8	69.2695	306.38	175.337
210.47	17.4484	232.31	36.1513	241.14	70.3511	304.5	39.2024	431	69.2901	306.54	174.842
210.57	17.4201	232.42	36.0995	241.24	70.3554	304.66	39.1043	431.17	69.3172	306.72	174.357
210.68	17.3894	232.55	36.0403	241.36	70.3646	304.84	39.017	431.32	69.3513	306.86	173.869
210.79	17.3588	232.68	35.9802	241.51	70.3718	304.99	38.9391	431.61	69.3966	306.99	173.377
210.89	17.329	232.79	35.9254	241.64	70.3818	305.18	38.862	431.72	69.4541	307.17	172.889
211	17.3047	232.91	35.8754	241.76	70.3945	305.38	38.7833	431.87	69.5146	307.4	172.413
211.1	17.2879	233.04	35.8303	241.87	70.4066	305.58	38.6947	432.04	69.5737	307.53	171.958
211.21	17.2811	233.19	35.7968	242	70.4079	305.72	38.6053	432.2	69.6077	307.77	171.523
211.31	17.2729	233.29	35.7672	242.11	70.3959	305.88	38.528	432.42	69.6273	307.9	171.108
211.41	17.2678	233.41	35.742	242.22	70.3751	306.07	38.4536	432.54	69.6301	308.03	170.699
211.52	17.2645	233.52	35.7257	242.32	70.3461	306.25	38.3841	432.71	69.6159	308.22	170.29
211.62	17.2646	233.62	35.7224	242.43	70.3432	306.45	38.3198	432.86	69.5975	308.33	169.882
211.72	17.2679	233.75	35.7265	242.54	70.344	306.65	38.2603	433.01	69.5647	308.5	169.473
211.82	17.2673	233.88	35.7321	242.67	70.3485	306.81	38.2025	433.16	69.5256	308.64	169.064
211.93	17.2547	233.98	35.7444	242.78	70.3521	306.98	38.1602	433.33	69.4618	308.77	168.653
212.04	17.2406	234.1	35.7619	242.88	70.3549	307.14	38.1317	433.55	69.401	308.95	168.234
212.14	17.2209	234.23	35.7806	242.99	70.3588	307.31	38.1083	433.73	69.342	309.11	167.809
212.24	17.1932	234.41	35.7953	243.1	70.3524	307.5	38.0789	433.88	69.2846	309.26	167.377
212.34	17.171	234.51	35.8104	243.22	70.349	307.73	38.0339	434.11	69.2175	309.41	166.943
212.44	17.1465	234.65	35.8291	243.36	70.3625	307.9	37.9862	434.25	69.145	309.57	166.513
212.54	17.1125	234.75	35.8456	243.49	70.3633	308.07	37.9346	434.39	69.0644	309.74	166.087
212.65	17.0768	234.89	35.8619	243.59	70.3696	308.23	37.8827	434.56	68.9867	309.87	165.666
212.76	17.038	234.99	35.8804	243.71	70.3997	308.39	37.8348	434.72	68.9132	310.05	165.25
212.86	17.0031	235.11	35.9004	243.83	70.4471	308.56	37.7876	434.85	68.8455	310.19	164.838
212.97	16.9771	235.23	35.9185	243.96	70.5077	308.77	37.7406	435.01	68.7837	310.35	164.432
213.07	16.9541	235.34	35.9354	244.07	70.5814	308.99	37.6923	435.19	68.7278	310.52	164.033
213.18	16.9343	235.45	35.954	244.17	70.6758	309.13	37.652	435.33	68.6776	310.65	163.641
213.29	16.9027	235.55	35.9664	244.31	70.7873	309.28	37.6197	435.52	68.6333	310.79	163.255
213.39	16.8626	235.71	35.9661	244.41	70.9158	309.47	37.594	435.77	68.5944	310.96	162.871
213.49	16.8166	235.82	35.9532	244.51	71.0359	309.66	37.5746	435.91	68.5656	311.11	162.482
213.6	16.7647	235.92	35.935	244.61	71.1578	309.83	37.5546	436.07	68.536	311.29	162.089
213.7	16.7031	236.03	35.9074	244.75	71.275	310.03	37.534	436.33	68.5035	311.46	161.692
213.8	16.6318	236.16	35.8653	244.86	71.3861	310.18	37.5045	436.5	68.4662	311.6	161.288
213.91	16.5507	236.39	35.8146	245.01	71.4844	310.36	37.4674	436.69	68.4293	311.77	160.879
214.01	16.4775	236.49	35.7592	245.11	71.5699	310.63	37.422	436.84	68.3965	311.96	160.472
214.12	16.4081	236.6	35.7035	245.21	71.6486	310.8	37.3696	436.99	68.3691	312.09	160.067
214.22	16.3442	236.73	35.6327	245.32	71.7177	310.94	37.3127	437.14	68.3475	312.23	159.666
214.32	16.2957	236.83	35.5635	245.42	71.7694	311.09	37.255	437.28	68.3299	312.37	159.267
214.54	16.2598	236.97	35.4978	245.55	71.805	311.29	37.1941	437.42	68.3173	312.51	158.874
214.64	16.2331	237.24	35.4357	245.68	71.8401	311.44	37.1244	437.62	68.3043	312.67	158.489
214.75	16.2145	237.35	35.3702	245.78	71.8691	311.78	37.0509	437.76	68.2921	312.85	158.119
214.88	16.2047	237.46	35.3019	245.92	71.8824	311.93	36.9754	437.9	68.2808	313.03	157.765
214.99	16.2087	237.62	35.2301	246.04	71.8927	312.14	36.8979	438.04	68.2679	313.2	157.423
215.09	16.2166	237.74	35.1573	246.17	71.9026	312.3	36.8278	438.19	68.2565	313.41	157.097
215.19	16.2207	237.85	35.0784	246.29	71.9093	312.49	36.7573	438.33	68.245	313.54	156.773
215.3	16.2228	237.98	35.0029	246.4	71.9022	312.68	36.6844	438.51	68.2356	313.67	156.453
215.42	16.2214	238.17	34.9327	246.54	71.8925	312.85	36.6104	438.76	68.2255	313.77	156.137
215.52	16.2238	238.27	34.8689	246.66	71.8797	313.01	36.5271	438.9	68.214	313.91	155.823
215.63	16.2365	238.47	34.8065	246.8	71.866	313.18	36.4509	439.11	68.206	314.07	155.512
215.73	16.2594	238.58	34.751	246.94	71.8543	313.36	36.3721	439.28	68.1977	314.24	155.199
215.83	16.2972	238.71	34.6971	247.06	71.8591	313.54	36.2921	439.42	68.187	314.43	154.887
215.94	16.3576	238.81	34.6415	247.19	71.8802	313.73	36.2115	439.62	68.178	314.56	154.568
216.04	16.4317	238.91	34.584	247.31	71.9134	313.88	36.135	439.78	68.1634	314.81	154.239
[truncated: 70,942 more rows]

## Sheet: Fig 2b
Surface plasmon resonance (SPR) binding assay - affinity-based analysis
Concentration (nM)	Resonance (RU)
7.8	22.1273
15.6	38.2614
31.25	78.2061
62.5	91.3598
250	243.975
1000	383.212

## Sheet: Fig 2e
UV-Vis spectroscopy
Wavelength (nm)	dark, 4 °C	dark, RT	light, 4 °C	light, RT	ground	Meta II
699.943	0.000731	-0.0006	0.000143	0.000406	0.001911	0.000321
698.94	-0.00112	-0.00055	0.002436	0.001534	0.002724	0.00073
697.937	-0.00128	-0.00204	-0.00063	-0.00039	0.001191	6.39e-05
696.933	-0.00181	-0.00136	-0.00209	0.000269	0.000115	0.000207
695.929	-0.00154	0.000108	0.00117	0.000968	0.001082	-0.00047
695.068	0.000307	-0.00223	-0.00017	-0.00046	-0.00042	0.000182
694.063	0.001185	0.000383	0.001054	-0.00021	0.000227	-6e-05
693.059	0.001621	0.000252	0.003427	0.002445	0.000598	0.000539
692.053	0.000199	-0.00032	0.001687	0.001125	0.001261	0.000786
691.048	0.001228	0.000679	0.000526	0.001138	0.002948	0.000348
690.042	-0.00039	-0.00103	-0.00081	-2.7e-05	0.000347	2.11e-05
689.036	-0.00033	-0.00055	0.00121	0.000812	0.001558	0.000234
688.029	-0.00082	-0.00057	-0.00041	0.001004	0.001584	0.000818
687.022	0.000457	0.000504	0.00155	0.002173	0.001518	-0.00034
686.015	-0.00028	-0.00071	0.000662	-0.0002	0.001056	6.51e-05
685.008	-0.00087	-0.00022	-0.00049	0.000834	0.002002	0.000444
684	-9.5e-05	8.14e-05	0.002669	0.00014	0.00125	0.000194
682.992	0.001826	-4.7e-05	0.002353	0.001211	0.002999	-7.9e-05
681.983	0.000573	-0.00045	0.001318	0.001191	0.000507	0.0007
680.974	-0.00029	-0.0004	0.001322	-0.00024	0.001924	0.000445
679.965	0.000671	5.78e-05	0.003748	0.002233	0.000689	0.000125
678.956	-0.00042	-0.00093	0.001301	-0.0009	0.0013	-0.00014
677.946	-0.00058	-0.00038	0.000955	0.001125	0.001212	0.0004
676.936	0.000115	0.000225	0.001051	0.00095	0.000768	0.000263
676.07	0.00026	-0.00129	0.000556	0.00027	0.000649	-8.9e-07
675.059	0.000795	-0.00039	0.001263	0.001512	0.001558	0.000464
674.048	-0.00203	-0.00116	0.00027	-0.00036	0.000757	0.000108
673.037	0.000258	-0.00023	0.000981	0.000756	0.000619	0.000192
672.025	-0.00036	-0.00064	0.001429	-0.00089	0.001105	0.000304
671.014	-0.0016	-0.00137	0.000139	-0.00082	-0.00106	0.000734
670.001	-0.00079	-0.00074	0.001838	0.000627	0.001462	0.000318
668.989	-0.00187	-0.00172	-0.00173	-0.00064	0.00078	0.000335
667.976	0.001285	-0.00128	0.004611	0.003694	0.002076	0.000313
666.963	-0.00074	-0.00019	0.001817	0.001143	0.001652	0.000263
665.949	0.000145	0.000144	0.001645	0.001461	0.001015	0.000578
664.935	-0.00153	-0.00095	0.000312	0.000259	0.000749	0.000597
664.066	-0.00062	-0.0006	0.000809	0.000513	0.001281	-7.3e-05
663.052	-0.00059	-0.00077	0.001804	0.000562	0.000855	9.09e-05
662.037	-7.5e-05	0.000157	0.001124	0.001326	0.000641	0.000664
661.022	-0.00088	-0.0006	-0.00059	0.000365	0.000809	0.000794
660.006	-0.00067	-0.00063	9.79e-05	-0.00029	0.001654	0.000505
658.991	-0.00012	-0.00034	0.000813	0.001003	0.001992	0.000405
657.975	-0.00112	-0.00127	-0.00073	4.28e-05	0.001082	0.000214
656.958	0.000612	0.000325	0.000502	0.000127	0.000533	7.87e-05
655.942	-0.0008	-0.00145	0.001082	-4.6e-05	0.00082	0.000255
655.07	0.000241	-0.001	0.001252	0.001166	0.001198	0.000825
654.053	0.001311	8.52e-05	0.000536	0.000412	0.001832	0.000985
653.036	-0.00124	-0.00039	-0.00014	-6.4e-05	0.000801	0.000212
652.018	-0.00109	-0.00155	0.001723	3.23e-05	0.00085	0.00042
651	0.00131	-3.6e-05	0.001516	0.000683	0.002262	0.000477
649.981	-0.00097	-0.00151	-0.00041	0.000431	0.000724	0.00072
648.963	-0.00067	-0.00083	0.000649	-0.00058	-4.5e-05	0.001094
647.944	0.000166	0.000895	0.003246	0.001172	0.00104	0.00108
647.07	-0.00156	-0.00106	0.000891	0.000535	0.000764	0.000556
646.05	-0.00016	-0.0002	0.001143	0.000438	0.001958	0.000262
645.03	-0.00068	-0.00039	-0.00049	0.000331	0.000855	0.00058
644.01	0.000375	0.000156	0.000131	0.00032	0.002347	0.000335
642.99	-4.2e-05	0.000448	0.000429	0.000631	0.001266	0.000695
641.969	0.000166	-0.00027	0.002169	0.000894	0.001803	0.001057
640.948	-0.001	-0.0009	0.001691	0.000402	0.001836	0.000525
640.072	-0.00047	-7.7e-05	0.002784	0.00144	0.000565	0.001221
639.051	-7e-06	-0.00203	0.000903	0.000971	0.000722	0.000691
638.029	-0.00051	-0.00104	2.7e-05	0.000332	0.001755	0.000926
637.007	-0.00103	-0.00068	-0.00094	0.001536	0.001841	0.001208
635.984	-5e-05	-0.00024	0.000521	0.00094	0.000885	0.000945
634.961	-0.00072	-0.00085	-2.6e-05	0.001542	0.001734	0.001005
633.938	5.45e-05	-0.00053	-0.0011	0.00036	0.00102	0.001293
633.061	-0.00029	2.74e-05	-0.00033	0.000967	0.001505	0.000584
632.037	-0.00018	-0.00063	0.000825	0.001115	0.00192	0.000883
631.013	-0.00175	-0.00165	-0.00047	0.000947	0.000323	0.000847
629.989	-4e-05	0.000362	0.000932	0.001504	0.002003	0.001182
628.964	-9.4e-06	-0.0005	0.0012	0.001462	0.001657	0.000865
627.939	0.000654	0.000163	0.00096	0.001272	0.002051	0.001009
627.061	-0.00133	-0.00055	-0.00075	0.000429	0.00153	0.001058
626.035	3.79e-05	1.1e-05	-0.00071	-0.00043	0.001167	0.001196
625.009	-0.00086	-0.0005	-0.00052	0.001727	0.002768	0.001026
623.983	-0.00078	-0.00125	0.00146	7.69e-05	0.001144	0.001339
622.957	0.000374	-0.0008	0.000467	0.000902	0.0018	0.001082
621.93	0.000417	0.00044	0.000196	0.001245	0.001842	0.001036
621.05	-0.00026	0.000206	-0.00014	0.00036	0.002081	0.001125
620.023	-0.00088	-0.00115	0.000723	0.001268	0.002881	0.001085
618.995	0.000707	-0.00086	0.000321	0.000628	0.001011	0.001302
617.968	-0.00077	-0.00159	-0.00022	0.000396	0.000916	0.001398
616.94	-0.00103	-0.00094	5.93e-05	0.000176	0.001577	0.001399
616.058	-0.00147	-0.00111	-0.00067	0.000287	0.001053	0.001188
615.03	-0.00038	-0.00027	0.000351	0.001676	0.001723	0.001607
614.001	-0.00036	-0.00105	-0.00012	-0.00022	-2.7e-05	0.001326
612.972	4.85e-05	-0.00044	-7.6e-05	0.001791	0.001957	0.001798
611.942	0.000238	0.0004	0.001051	0.002108	0.002307	0.001682
611.059	-0.0003	-0.0006	-0.00147	0.000333	0.001975	0.001722
610.029	3.93e-05	-0.00047	0.000274	0.001025	0.002147	0.001771
608.999	-0.00046	-0.00094	-0.00017	0.000248	0.001312	0.001681
607.969	0.000518	0.000247	-0.00034	0.001371	0.00212	0.001739
606.938	0.000143	0.000251	0.000378	0.001529	0.002961	0.001661
606.054	4.47e-05	-8.2e-05	-0.00039	0.000506	0.002115	0.001551
605.023	-0.00015	-9.5e-05	-0.00019	0.000763	0.001659	0.001642
603.991	3.58e-05	-0.00035	7.43e-05	0.001468	0.00188	0.001621
602.959	0.000563	7.08e-06	-0.00051	0.001949	0.003285	0.001438
601.927	0.000242	-3.6e-05	-0.00076	0.000836	0.002241	0.001574
601.042	-0.00097	-0.00068	-0.00189	0.000349	0.001567	0.001898
600.009	-9.2e-05	-0.00027	-0.0002	0.000917	0.002542	0.001681
598.976	4.3e-06	-0.00069	-0.0002	0.000416	0.002321	0.00172
597.942	0.000693	-0.00016	0.000408	0.001306	0.002289	0.0018
597.057	-2e-05	-9.1e-05	-0.00047	0.001613	0.003132	0.002057
596.023	3.55e-06	-0.00022	0.000821	0.001656	0.002929	0.001724
594.989	0.00063	-0.00017	0.000559	0.001837	0.00278	0.00194
593.954	5.44e-05	-0.00011	-0.00016	0.000882	0.002249	0.002109
593.067	1.57e-05	-0.00046	0.000881	0.001463	0.004167	0.001827
592.032	0.001039	-7.9e-05	-8.9e-05	0.000867	0.002476	0.002144
590.997	1.58e-05	-7e-05	-0.00016	0.000482	0.004059	0.001583
589.962	0.000284	0.000949	-0.00011	0.0009	0.004173	0.002148
589.074	0.00067	0.000757	-0.00072	0.000678	0.004299	0.002028
588.038	0.000302	-0.0001	-0.00107	0.00034	0.004009	0.002
587.001	0.000503	0.000664	0.0003	0.001665	0.004356	0.002018
585.965	0.00078	-6.6e-05	-0.0002	0.000836	0.004799	0.001941
584.928	0.00153	0.000639	-0.00166	0.000729	0.004162	0.00202
584.039	0.001636	0.000954	0.000276	0.001355	0.005524	0.002449
583.002	0.00039	0.000755	0.000636	0.000931	0.005135	0.002155
581.964	0.002379	0.001918	-0.00096	0.000602	0.004457	0.002006
580.926	0.001999	0.001691	0.00087	0.001506	0.005759	0.002301
580.036	0.001459	0.001012	9.65e-06	0.000949	0.005966	0.002344
578.998	0.001954	0.001046	-0.00125	0.001607	0.00708	0.002169
577.959	0.001429	5.68e-05	0.000861	0.001493	0.00651	0.002217
577.069	0.001252	0.000966	0.000686	0.001826	0.006594	0.002203
576.03	0.001467	0.001315	7.12e-05	0.001852	0.006803	0.002359
574.99	0.001943	0.001859	0.000167	0.001953	0.007893	0.00239
573.95	0.00227	0.001127	0.000136	0.001239	0.007461	0.002299
573.059	0.002841	0.001761	0.000791	0.002209	0.008842	0.002494
572.019	0.00252	0.002065	0.001104	0.002312	0.009023	0.002344
570.978	0.002468	0.002404	1.31e-05	0.002503	0.009286	0.002453
569.937	0.00304	0.002373	0.000958	0.002681	0.009956	0.002002
569.045	0.00297	0.002101	0.000729	0.001982	0.009609	0.002613
568.004	0.003376	0.002416	0.001622	0.002103	0.010671	0.002728
566.962	0.003694	0.002045	0.001136	0.002606	0.011301	0.002796
566.069	0.00375	0.003141	0.001496	0.00229	0.011781	0.002611
565.027	0.003682	0.003042	0.001479	0.002733	0.012772	0.002734
563.985	0.003554	0.003512	0.001124	0.002488	0.012402	0.002712
562.942	0.003994	0.003552	0.001025	0.003143	0.01358	0.002743
562.049	0.005159	0.00425	0.002414	0.00344	0.014651	0.002859
561.005	0.004539	0.003406	0.002629	0.002919	0.014748	0.002767
559.962	0.005041	0.003694	0.002046	0.003059	0.015213	0.003222
559.068	0.005083	0.004017	0.002068	0.002616	0.015906	0.003151
558.024	0.006065	0.004323	0.001274	0.002701	0.016009	0.003084
556.98	0.005905	0.005082	0.002139	0.003293	0.016703	0.003268
555.935	0.006513	0.005749	0.002045	0.003489	0.018211	0.003252
555.04	0.006552	0.005309	0.001717	0.003322	0.018307	0.003341
553.995	0.006669	0.005575	0.002806	0.003548	0.01998	0.003427
552.95	0.007866	0.006316	0.002018	0.003945	0.020199	0.003476
552.054	0.007744	0.006274	0.00335	0.004643	0.021344	0.003518
551.009	0.007408	0.005947	0.002814	0.003867	0.021516	0.003463
549.963	0.008896	0.006943	0.003206	0.004318	0.022986	0.003579
549.066	0.008377	0.006647	0.003289	0.00392	0.023133	0.003689
548.02	0.009233	0.007333	0.003294	0.004518	0.024344	0.003721
546.973	0.009353	0.007326	0.004035	0.004596	0.024987	0.003882
545.926	0.009863	0.007902	0.004238	0.004599	0.025664	0.004193
545.029	0.010159	0.008231	0.003933	0.004888	0.026651	0.003939
543.981	0.010981	0.008537	0.004392	0.004948	0.027582	0.004088
542.934	0.011375	0.008993	0.004	0.005276	0.028406	0.004126
542.036	0.011633	0.009495	0.004813	0.005293	0.029392	0.004321
540.988	0.012076	0.00971	0.004389	0.005711	0.029763	0.004319
539.939	0.012415	0.009869	0.004522	0.005733	0.030809	0.004372
539.041	0.012514	0.010159	0.005035	0.005934	0.031704	0.004531
537.992	0.013582	0.010611	0.005101	0.006076	0.032322	0.004505
536.943	0.013782	0.010932	0.005336	0.005719	0.033244	0.004751
536.044	0.014936	0.011553	0.006458	0.006679	0.03405	0.004754
534.994	0.015043	0.011633	0.006198	0.006349	0.034923	0.0048
533.944	0.015289	0.012056	0.006562	0.006472	0.035396	0.005035
533.044	0.015534	0.012172	0.006335	0.006978	0.03635	0.005031
531.994	0.01652	0.013078	0.006734	0.00729	0.037307	0.005173
530.944	0.016881	0.013019	0.007267	0.007333	0.038027	0.005232
530.043	0.017817	0.013803	0.007908	0.007915	0.039172	0.005192
528.992	0.017763	0.013768	0.007834	0.007686	0.03967	0.005466
527.941	0.01803	0.013914	0.007632	0.007733	0.040115	0.005435
527.04	0.018934	0.014658	0.008394	0.008376	0.041088	0.005763
525.988	0.019548	0.014839	0.008473	0.008455	0.041731	0.00579
524.936	0.020005	0.015123	0.008828	0.00875	0.043027	0.005915
524.034	0.020016	0.015489	0.009396	0.008679	0.042947	0.005922
522.982	0.020838	0.016132	0.008707	0.008737	0.043682	0.006275
521.929	0.021584	0.016535	0.01012	0.009206	0.04451	0.006299
521.027	0.022066	0.016265	0.009882	0.009169	0.044705	0.006347
519.974	0.022487	0.01695	0.010022	0.009684	0.045484	0.006491
519.071	0.02336	0.017212	0.010434	0.009824	0.046497	0.00648
518.018	0.02327	0.01769	0.01046	0.009664	0.046291	0.006708
516.964	0.024361	0.018679	0.011832	0.01066	0.047689	0.006678
516.061	0.02464	0.01792	0.011578	0.0106	0.047913	0.006817
515.006	0.025091	0.018675	0.011825	0.010441	0.047876	0.006974
513.952	0.026083	0.019241	0.01176	0.011046	0.048884	0.007098
513.048	0.026168	0.019005	0.011851	0.011066	0.048564	0.007197
511.993	0.026822	0.019086	0.013198	0.010924	0.049189	0.00733
510.938	0.027226	0.020198	0.012675	0.011626	0.050041	0.007481
510.033	0.028067	0.020361	0.011729	0.011194	0.050057	0.007669
508.978	0.027935	0.020473	0.013403	0.011928	0.05016	0.007466
508.073	0.028329	0.021021	0.013954	0.012372	0.05135	0.007702
507.017	0.029117	0.020906	0.013796	0.011697	0.051083	0.007683
505.96	0.029165	0.020899	0.013963	0.01186	0.050719	0.007661
505.055	0.030633	0.021564	0.01539	0.012905	0.051877	0.007672
503.998	0.030454	0.021783	0.015173	0.012638	0.051383	0.007983
502.941	0.030735	0.021804	0.014827	0.012493	0.051606	0.008116
502.035	0.031725	0.022264	0.014727	0.012746	0.051821	0.008279
500.978	0.031673	0.022209	0.015403	0.013385	0.051806	0.008421
500.071	0.032607	0.022944	0.015034	0.013566	0.052248	0.008312
499.013	0.032691	0.0231	0.015724	0.013633	0.05183	0.008461
497.955	0.033042	0.023287	0.016228	0.013616	0.052543	0.008591
497.048	0.032947	0.022805	0.016272	0.013675	0.051925	0.008679
495.99	0.033956	0.023745	0.016643	0.014128	0.051929	0.008762
494.931	0.034065	0.023779	0.016703	0.014221	0.051994	0.008819
494.023	0.034569	0.023941	0.016705	0.014359	0.051729	0.008813
492.964	0.034458	0.023806	0.016603	0.014397	0.051797	0.008922
492.056	0.034671	0.023901	0.016969	0.014544	0.051335	0.009022
490.996	0.035001	0.02416	0.017461	0.014745	0.051261	0.008932
489.937	0.035683	0.024071	0.017183	0.014992	0.051028	0.009054
489.028	0.035797	0.024351	0.017528	0.015127	0.051078	0.009175
487.968	0.036191	0.024294	0.017342	0.015099	0.050613	0.009274
487.059	0.036277	0.024577	0.01764	0.015182	0.050479	0.009152
485.998	0.036552	0.024354	0.017629	0.015097	0.050133	0.009296
484.937	0.036624	0.024377	0.017912	0.015376	0.049806	0.00937
484.027	0.037028	0.024703	0.018136	0.015355	0.0496	0.00938
482.966	0.037171	0.024721	0.017637	0.015355	0.049223	0.009439
482.056	0.037526	0.024989	0.018199	0.015446	0.049083	0.009433
480.995	0.038014	0.025108	0.018623	0.016021	0.049113	0.00962
479.933	0.037152	0.024706	0.018227	0.015291	0.047715	0.009703
479.022	0.037867	0.024823	0.01833	0.015679	0.047465	0.009658
477.96	0.038047	0.024979	0.017906	0.016119	0.047399	0.009532
477.049	0.037703	0.02449	0.018275	0.015864	0.047104	0.009726
475.986	0.038435	0.025038	0.018879	0.015888	0.046864	0.00957
475.075	0.037987	0.024803	0.018153	0.015882	0.046485	0.009783
474.012	0.03826	0.024912	0.018509	0.016197	0.045618	0.009749
472.948	0.038138	0.024999	0.01853	0.016725	0.045498	0.009722
472.036	0.038412	0.024831	0.018253	0.015905	0.045006	0.00992
470.973	0.038816	0.025569	0.019301	0.016773	0.044816	0.009753
470.06	0.038572	0.025006	0.018316	0.016471	0.044219	0.009947
468.996	0.038906	0.024932	0.019329	0.016867	0.043859	0.009719
467.932	0.038701	0.025201	0.019158	0.016605	0.043182	0.009822
467.019	0.037891	0.024965	0.018666	0.016209	0.042205	0.009787
465.954	0.038615	0.025137	0.018196	0.01628	0.041866	0.009771
465.041	0.03822	0.024949	0.019043	0.01651	0.041731	0.009893
463.976	0.038511	0.024884	0.018563	0.016851	0.041192	0.009827
463.062	0.038136	0.025135	0.018601	0.016195	0.040354	0.009752
461.997	0.038324	0.025034	0.018586	0.016566	0.040068	0.009995
460.931	0.038071	0.025377	0.018688	0.016553	0.039801	0.00994
460.017	0.038148	0.024871	0.018088	0.016701	0.039095	0.009986
458.951	0.037723	0.024922	0.017818	0.016537	0.038779	0.00997
458.036	0.037919	0.024795	0.018496	0.016354	0.038532	0.010157
456.97	0.038138	0.024774	0.018244	0.016463	0.037824	0.009912
456.055	0.037804	0.025392	0.018565	0.016491	0.037433	0.010124
454.988	0.037491	0.02535	0.018494	0.016744	0.037126	0.010034
454.073	0.03707	0.0247	0.017702	0.016401	0.036236	0.01018
453.006	0.037482	0.025632	0.018327	0.01676	0.036311	0.010302
451.938	0.036933	0.024946	0.018101	0.016732	0.03571	0.010304
451.022	0.036866	0.025285	0.018434	0.016634	0.035541	0.01045
449.954	0.036709	0.025493	0.018241	0.016805	0.034945	0.010555
449.038	0.036557	0.025897	0.018494	0.016675	0.034598	0.010719
447.97	0.036419	0.025687	0.018279	0.016725	0.033987	0.010806
447.054	0.03626	0.025816	0.017886	0.016593	0.033523	0.011062
445.985	0.036187	0.026301	0.018246	0.016888	0.033643	0.011124
445.068	0.036226	0.026064	0.018325	0.016696	0.033379	0.011337
443.999	0.03574	0.026145	0.018267	0.016603	0.032887	0.01152
442.93	0.03583	0.026195	0.018474	0.01709	0.032438	0.011804
442.013	0.035598	0.026463	0.017817	0.016764	0.032281	0.012132
440.943	0.035598	0.026682	0.018025	0.016635	0.03148	0.012352
440.026	0.035721	0.026905	0.018626	0.016913	0.031192	0.012771
438.955	0.035645	0.027382	0.018583	0.016811	0.031144	0.013115
438.038	0.035286	0.027325	0.01883	0.01716	0.030939	0.013483
436.967	0.035345	0.027438	0.019399	0.017735	0.030832	0.013944
436.049	0.03485	0.027674	0.018955	0.017232	0.030379	0.014585
434.978	0.034637	0.027927	0.019188	0.017681	0.030233	0.014908
434.06	0.034908	0.028523	0.019794	0.017605	0.029849	0.015414
432.988	0.034975	0.02856	0.020003	0.017847	0.029735	0.016131
432.07	0.034445	0.028701	0.020478	0.017819	0.029346	0.017064
430.998	0.034556	0.028996	0.020543	0.017921	0.02906	0.017602
429.926	0.034682	0.02953	0.021091	0.018053	0.02893	0.018533
429.007	0.035267	0.030179	0.021281	0.019081	0.029376	0.019067
427.934	0.034641	0.03003	0.021921	0.018896	0.028648	0.019891
427.015	0.034854	0.030845	0.022772	0.019098	0.028689	0.020885
425.942	0.034429	0.030891	0.022093	0.018943	0.028524	0.021799
425.022	0.034634	0.031397	0.022914	0.019744	0.028751	0.02268
423.949	0.034817	0.031768	0.023544	0.019935	0.028604	0.023794
423.029	0.035182	0.032388	0.023877	0.020056	0.028683	0.024668
421.956	0.035352	0.033358	0.025033	0.020821	0.028707	0.025749
421.035	0.034781	0.032815	0.024861	0.020352	0.028398	0.026995
419.961	0.034978	0.033596	0.025953	0.020957	0.028463	0.028428
419.041	0.035058	0.033904	0.02647	0.021223	0.02862	0.029314
417.966	0.035098	0.034469	0.026843	0.021595	0.028278	0.030428
417.045	0.035374	0.035114	0.027078	0.022143	0.028549	0.031568
415.971	0.035616	0.035684	0.028601	0.02245	0.028553	0.033027
415.05	0.035754	0.035435	0.028556	0.022358	0.028701	0.034293
413.974	0.035609	0.036597	0.029433	0.023046	0.028548	0.035379
413.053	0.036418	0.037477	0.030386	0.023637	0.028979	0.036481
411.978	0.036346	0.037976	0.030843	0.023862	0.029118	0.037743
411.056	0.036884	0.038319	0.031265	0.0243	0.028965	0.038945
409.98	0.036781	0.038965	0.032304	0.024034	0.028896	0.040367
409.058	0.036684	0.038869	0.032309	0.025008	0.028944	0.041228
407.982	0.036959	0.039826	0.032825	0.025304	0.029377	0.042629
407.059	0.036977	0.040011	0.033479	0.025689	0.029486	0.043385
405.983	0.037632	0.040836	0.034538	0.026149	0.029732	0.044595
405.06	0.037158	0.041094	0.035015	0.026316	0.029399	0.045714
403.983	0.03737	0.041135	0.035053	0.026845	0.029432	0.046998
403.06	0.038034	0.041789	0.036	0.027467	0.030143	0.048126
401.983	0.03841	0.04256	0.037038	0.027956	0.030548	0.048814
401.059	0.037821	0.042629	0.037242	0.02797	0.03047	0.049659
399.982	0.038539	0.042801	0.038032	0.028104	0.030671	0.050815
399.058	0.038582	0.043563	0.037662	0.028395	0.030597	0.051885
397.98	0.039154	0.043817	0.038187	0.028431	0.030564	0.052669
397.056	0.039	0.044414	0.038522	0.029129	0.03068	0.053308
395.978	0.039447	0.045074	0.040242	0.029667	0.031557	0.054115
395.054	0.039379	0.045403	0.04002	0.029958	0.031555	0.055036
393.975	0.039513	0.045353	0.040269	0.030381	0.031539	0.055833
393.05	0.039584	0.045897	0.040965	0.030572	0.031943	0.056519
391.972	0.039359	0.045458	0.040777	0.030371	0.031515	0.057182
391.047	0.040543	0.0466	0.041765	0.031305	0.032422	0.057735
389.967	0.040257	0.046567	0.042278	0.031185	0.032245	0.058363
389.042	0.039936	0.046576	0.041708	0.031337	0.032279	0.059026
387.963	0.040467	0.047171	0.04334	0.032103	0.033101	0.059665
387.037	0.039995	0.046939	0.043156	0.031926	0.032507	0.060145
385.957	0.04048	0.046949	0.04301	0.032049	0.032607	0.060661
385.031	0.040944	0.047256	0.043704	0.033046	0.033542	0.061135
383.951	0.040307	0.047193	0.043605	0.033126	0.033095	0.061877
383.025	0.040984	0.047478	0.042839	0.032634	0.033111	0.062595
381.945	0.040671	0.046968	0.043061	0.033297	0.033188	0.063414
381.018	0.040856	0.047686	0.044141	0.033864	0.033676	0.06391
379.937	0.040016	0.046385	0.043901	0.03372	0.033306	0.064526
379.011	0.040488	0.046751	0.043812	0.033638	0.033202	0.065437
377.929	0.040803	0.046967	0.04381	0.034009	0.033527	0.065972
377.002	0.040811	0.046959	0.043845	0.034564	0.034081	0.066666
376.075	0.040017	0.047037	0.043361	0.033952	0.033586	0.067163
374.994	0.039867	0.046664	0.043361	0.033938	0.033467	0.067537
374.066	0.040123	0.046467	0.043941	0.034948	0.034038	0.068282
372.984	0.040011	0.046665	0.044738	0.035329	0.034459	0.068673
372.057	0.040179	0.046483	0.043993	0.03519	0.034201	0.068726
370.974	0.039836	0.045306	0.043411	0.035012	0.033984	0.069398
370.046	0.039494	0.045213	0.042147	0.034625	0.033736	0.069608
368.964	0.039446	0.045041	0.042997	0.034487	0.03468	0.069636
368.036	0.038982	0.045122	0.043593	0.035149	0.03379	0.069921
366.952	0.038025	0.043973	0.042026	0.034535	0.033581	0.070296
366.024	0.038159	0.043062	0.04217	0.035011	0.033379	0.070248
364.941	0.03848	0.044013	0.041601	0.034844	0.033672	0.070355
364.012	0.037955	0.043089	0.04176	0.034972	0.034122	0.070784
362.928	0.037733	0.042892	0.041659	0.035	0.033661	0.070803
361.999	0.037742	0.042287	0.041148	0.035196	0.033922	0.071091
361.07	0.0373	0.04206	0.040674	0.03526	0.033314	0.071099
359.986	0.037383	0.041816	0.04091	0.035653	0.033677	0.071175
359.057	0.036794	0.041332	0.039773	0.035158	0.033835	0.071416
357.972	0.036615	0.04085	0.0402	0.03549	0.033564	0.071632
357.042	0.036235	0.040621	0.039679	0.035616	0.033945	0.071913
355.958	0.035519	0.04013	0.038695	0.035445	0.033276	0.07206
355.028	0.035287	0.039384	0.03906	0.035366	0.032881	0.072011
353.943	0.03545	0.039368	0.038652	0.036036	0.033524	0.072037
353.012	0.034672	0.038195	0.037708	0.035021	0.03307	0.072337
351.927	0.03456	0.037879	0.037759	0.035171	0.032522	0.072081
350.997	0.0343	0.03753	0.037658	0.035208	0.032792	0.071968
350.066	0.034612	0.036821	0.03725	0.034924	0.032959	0.072174
348.98	0.033777	0.036652	0.037231	0.035415	0.03302	0.072135
348.049	0.033706	0.036203	0.037398	0.035745	0.032818	0.071986
346.963	0.033177	0.035594	0.036306	0.034755	0.032214	0.072033
346.032	0.032997	0.035095	0.036305	0.035648	0.032313	0.072017
344.946	0.032805	0.035291	0.036221	0.035897	0.032118	0.071957
344.014	0.032196	0.033931	0.035575	0.03599	0.031338	0.07219
342.928	0.031673	0.033571	0.034932	0.035655	0.031559	0.072252
341.996	0.030499	0.032758	0.034881	0.035349	0.031162	0.072501
341.064	0.03103	0.032874	0.035186	0.036105	0.031468	0.072885
339.977	0.030256	0.032141	0.033907	0.035089	0.03098	0.072984
339.045	0.030462	0.031992	0.034253	0.035549	0.030791	0.07311
337.957	0.029879	0.030676	0.033653	0.035168	0.030203	0.073606
337.025	0.02955	0.030981	0.033892	0.03515	0.030731	0.073731
335.937	0.028937	0.029901	0.033385	0.035178	0.029993	0.07418
335.005	0.028552	0.029962	0.033263	0.035162	0.030139	0.074676
334.072	0.028325	0.029647	0.032259	0.034756	0.029914	0.075126
332.984	0.027617	0.028718	0.032223	0.034572	0.029329	0.075592
332.051	0.027636	0.028202	0.03221	0.034594	0.028997	0.076274
330.963	0.027345	0.028266	0.031889	0.034421	0.029383	0.076943
330.03	0.027037	0.027139	0.03194	0.03424	0.028502	0.07729
328.941	0.026549	0.02711	0.031618	0.034403	0.028543	0.077983
328.007	0.02632	0.026746	0.03185	0.034333	0.02823	0.078699
327.074	0.026081	0.026575	0.030877	0.033749	0.027739	0.079672
325.985	0.025519	0.026238	0.030962	0.033694	0.027809	0.080416
325.051	0.025746	0.025865	0.030892	0.033466	0.02743	0.081195
323.962	0.025191	0.025105	0.030082	0.033385	0.027078	0.082002
323.028	0.024949	0.025403	0.030497	0.033831	0.027204	0.082927
321.938	0.024884	0.025376	0.030863	0.033377	0.027122	0.084272
321.004	0.024497	0.024236	0.03052	0.033137	0.026848	0.085487
320.069	0.024311	0.023729	0.030014	0.032702	0.026419	0.086714
318.979	0.024093	0.023351	0.030018	0.032761	0.025874	0.08766
318.045	0.023816	0.023238	0.030035	0.033107	0.026028	0.089076
316.954	0.023431	0.022979	0.030617	0.033224	0.025841	0.090693
316.019	0.023513	0.022912	0.030311	0.033063	0.025873	0.091933
314.928	0.023693	0.023168	0.029986	0.032936	0.025988	0.093664
313.993	0.023505	0.022679	0.030387	0.032848	0.026005	0.095008
313.058	0.023312	0.022207	0.030299	0.033207	0.025306	0.096539
311.967	0.022995	0.021975	0.030059	0.03263	0.025215	0.098738
311.032	0.023593	0.022166	0.030694	0.033032	0.025354	0.100765
309.94	0.023846	0.022478	0.03147	0.033423	0.025502	0.103408
309.005	0.024062	0.022741	0.031836	0.033998	0.025973	0.105343
308.069	0.024644	0.022872	0.032583	0.034663	0.026759	0.108438
306.977	0.024856	0.023051	0.032591	0.035456	0.026643	0.112945
306.041	0.025827	0.024191	0.03313	0.03636	0.027517	0.117787
304.949	0.027269	0.025323	0.035458	0.038074	0.028894	0.124306
304.013	0.02916	0.02755	0.037423	0.039313	0.031097	0.129388
303.077	0.031219	0.029824	0.03987	0.043161	0.034092	0.13732
301.984	0.033176	0.031231	0.041764	0.043453	0.034953	0.148768
301.048	0.035121	0.033024	0.044751	0.046365	0.037987	0.164429

## Sheet: Fig 2f
Normalized A478 nm
Time (d)	dark, 4 °C	dark, RT	light, 4 °C	light, RT
1	1	1	1	1
3	1.02695	0.947864	1.26691	0.516054
5	1.00574	0.976411	1.31153	0.386402
7	1.01761	0.980789	1.175	0.240542
9	1.05509	0.984717	1.16837	0.219514
11	0.962467	1.02648	1.44369	0.281992

## Sheet: Fig 2g
UV-Vis spectroscopy
Wavelength (nm)	pH 5.5	pH 6.5	pH 7.5	pH 8.5	ground	Meta II
700.057	0.000915	0.0008	-0.00055	0.00048	0.001911	0.000321
699.054	0.001501	-0.00034	-0.00204	-0.0009	0.002724	0.00073
698.051	2.04e-05	-0.00137	-0.00136	-0.00044	0.001191	6.39e-05
697.047	0.001993	0.000552	0.000108	0.000366	0.000115	0.000207
696.043	0.002941	0.001928	-0.00223	0.002244	0.001082	-0.00047
695.039	0.000838	-0.00068	0.000383	-0.00148	-0.00042	0.000182
694.035	0.001048	-0.00019	0.000252	-4.3e-05	0.000227	-6e-05
693.03	0.004188	0.001132	-0.00032	0.002596	0.000598	0.000539
692.024	0.001325	0.000591	0.000679	0.001555	0.001261	0.000786
691.019	0.00169	-0.00055	-0.00103	0.001024	0.002948	0.000348
690.013	0.000195	0.000434	-0.00055	-0.00083	0.000347	2.11e-05
689.007	0.001236	0.000462	-0.00057	0.000385	0.001558	0.000234
688	0.001554	-0.00074	0.000504	-0.00035	0.001584	0.000818
686.994	0.001234	0.00024	-0.00071	8.07e-05	0.001518	-0.00034
685.986	0.001772	0.000513	-0.00022	0.001299	0.001056	6.51e-05
684.979	0.003847	0.001325	8.14e-05	0.000984	0.002002	0.000444
683.971	0.001903	-6e-05	-4.7e-05	-0.0011	0.00125	0.000194
682.963	0.001365	-0.0016	-0.00045	3.92e-05	0.002999	-7.9e-05
681.954	0.001393	-0.00128	-0.0004	-0.00112	0.000507	0.0007
680.946	0.000713	-0.00132	5.78e-05	-0.0011	0.001924	0.000445
679.936	0.00171	-0.00056	-0.00093	-0.00092	0.000689	0.000125
679.071	0.002313	0.001566	-0.00038	0.00119	0.0013	-0.00014
678.062	0.000822	-0.00069	0.000225	0.000295	0.001212	0.0004
677.052	0.000587	-0.00089	-0.00129	0.000849	0.000768	0.000263
676.041	0.003252	0.000221	-0.00039	0.000299	0.000649	-8.9e-07
675.03	0.000636	-7.2e-05	-0.00116	0.00107	0.001558	0.000464
674.019	0.002309	0.000598	-0.00023	1.91e-05	0.000757	0.000108
673.008	0.002313	0.001388	-0.00064	0.000489	0.000619	0.000192
671.996	0.001012	-0.00193	-0.00137	-0.00113	0.001105	0.000304
670.985	0.002417	-0.00083	-0.00074	0.002693	-0.00106	0.000734
669.972	0.00114	0.000446	-0.00172	0.000412	0.001462	0.000318
668.96	0.001527	0.000949	-0.00128	-0.00137	0.00078	0.000335
667.947	0.002777	1.81e-05	-0.00019	-0.00367	0.002076	0.000313
666.934	0.001266	0.000298	0.000144	-0.00112	0.001652	0.000263
666.065	0.001203	-0.00058	-0.00095	0.000578	0.001015	0.000578
665.051	0.002847	0.000352	-0.0006	0.001301	0.000749	0.000597
664.037	0.002291	0.000324	-0.00077	-0.00035	0.001281	-7.3e-05
663.023	0.00268	-3.1e-05	0.000157	-0.00099	0.000855	9.09e-05
662.008	0.00191	-0.00023	-0.0006	0.000786	0.000641	0.000664
660.993	0.001051	-3.8e-05	-0.00063	0.000608	0.000809	0.000794
659.977	0.0007	-0.00061	-0.00034	-0.0006	0.001654	0.000505
658.962	0.002337	-0.00026	-0.00127	-0.00075	0.001992	0.000405
657.946	0.001608	-4.3e-06	0.000325	-0.00021	0.001082	0.000214
656.93	0.00155	0.000416	-0.00145	-0.00151	0.000533	7.87e-05
656.058	-0.00012	-0.00216	-0.001	-0.0015	0.00082	0.000255
655.041	0.003286	0.001042	8.52e-05	0.00136	0.001198	0.000825
654.024	0.002027	0.000109	-0.00039	0.001036	0.001832	0.000985
653.007	0.002165	-0.00018	-0.00155	-0.00056	0.000801	0.000212
651.989	0.000549	-0.00086	-3.6e-05	-0.00045	0.00085	0.00042
650.971	0.001304	0.000197	-0.00151	7.36e-05	0.002262	0.000477
649.952	0.000749	0.000256	-0.00083	0.000451	0.000724	0.00072
648.934	0.002217	0.000445	0.000895	0.00124	-4.5e-05	0.001094
648.06	0.002584	-0.00099	-0.00106	-0.00089	0.00104	0.00108
647.041	0.001857	0.000637	-0.0002	1.81e-06	0.000764	0.000556
646.021	0.002179	-0.00242	-0.00039	0.00083	0.001958	0.000262
645.002	0.001782	8.21e-05	0.000156	0.000207	0.000855	0.00058
643.981	0.002744	-2.5e-05	0.000448	0.000565	0.002347	0.000335
642.961	0.001743	-0.00045	-0.00027	0.000112	0.001266	0.000695
641.94	0.001809	0.000642	-0.0009	0.00011	0.001803	0.001057
641.065	0.000755	7.72e-07	-7.7e-05	-0.00059	0.001836	0.000525
640.044	0.001727	-0.00149	-0.00203	-0.00267	0.000565	0.001221
639.022	0.001468	-3.6e-05	-0.00104	-0.00077	0.000722	0.000691
638	0.001837	0.000573	-0.00068	0.000363	0.001755	0.000926
636.978	0.000481	0.000162	-0.00024	0.000337	0.001841	0.001208
635.955	0.002137	-2.2e-05	-0.00085	0.001528	0.000885	0.000945
634.932	0.001714	0.000297	-0.00053	-9.2e-05	0.001734	0.001005
634.055	0.000491	-0.00088	2.74e-05	-0.00112	0.00102	0.001293
633.032	0.003046	0.001076	-0.00063	8.41e-05	0.001505	0.000584
632.008	0.002432	0.000424	-0.00165	0.00147	0.00192	0.000883
630.984	0.001655	0.001435	0.000362	0.001605	0.000323	0.000847
629.96	0.001659	1.5e-05	-0.0005	-0.00049	0.002003	0.001182
628.935	0.001638	0.000674	0.000163	0.000552	0.001657	0.000865
628.057	0.001992	9.04e-05	-0.00055	-0.00065	0.002051	0.001009
627.032	0.000777	-0.00105	1.1e-05	-0.00054	0.00153	0.001058
626.006	0.002149	-0.00024	-0.0005	0.001719	0.001167	0.001196
624.981	0.001783	-0.00021	-0.00125	3.42e-05	0.002768	0.001026
623.954	0.00198	-0.00092	-0.0008	5.49e-05	0.001144	0.001339
622.928	0.001861	0.000485	0.00044	0.000476	0.0018	0.001082
622.048	0.001428	-0.00054	0.000206	0.000171	0.001842	0.001036
621.021	0.002126	-0.00073	-0.00115	-0.00061	0.002081	0.001125
619.994	0.002406	0.000644	-0.00086	0.000539	0.002881	0.001085
618.967	0.002212	-0.00075	-0.00159	-2.4e-05	0.001011	0.001302
617.939	0.000463	-0.00084	-0.00094	-5.4e-06	0.000916	0.001398
617.058	0.002471	0.00016	-0.00111	0.001283	0.001577	0.001399
616.029	0.001278	-0.00086	-0.00027	0.001036	0.001053	0.001188
615.001	0.001646	-0.00029	-0.00105	0.001115	0.001723	0.001607
613.972	0.001375	-0.00052	-0.00044	-0.00016	-2.7e-05	0.001326
612.943	0.001467	-0.0003	0.0004	0.001024	0.001957	0.001798
612.06	0.002796	0.000112	-0.0006	-0.00035	0.002307	0.001682
611.031	0.002771	0.000315	-0.00047	0.000864	0.001975	0.001722
610.001	0.00199	0.000416	-0.00094	0.000582	0.002147	0.001771
608.97	0.002381	0.000465	0.000247	0.000717	0.001312	0.001681
607.94	0.002485	-2.3e-05	0.000251	0.001132	0.00212	0.001739
607.056	0.002241	2.67e-05	-8.2e-05	-2.7e-05	0.002961	0.001661
606.025	0.002077	0.00039	-9.5e-05	0.000481	0.002115	0.001551
604.994	0.002077	4.88e-05	-0.00035	-2e-06	0.001659	0.001642
603.962	0.001627	0.000277	7.08e-06	0.000726	0.00188	0.001621
602.93	0.001745	-0.00051	-3.6e-05	0.000191	0.003285	0.001438
602.045	0.002203	-0.0006	-0.00068	0.000278	0.002241	0.001574
601.013	0.001745	1.59e-05	-0.00027	0.000365	0.001567	0.001898
599.98	0.002067	-2.1e-05	-0.00069	0.000556	0.002542	0.001681
598.947	0.002557	0.000206	-0.00016	0.001165	0.002321	0.00172
598.061	0.002781	-0.0001	-9.1e-05	0.001094	0.002289	0.0018
597.028	0.002947	0.00034	-0.00022	0.001472	0.003132	0.002057
595.994	0.001619	-0.00019	-0.00017	0.000772	0.002929	0.001724
594.96	0.003926	0.001154	-0.00011	0.001831	0.00278	0.00194
594.073	0.003086	0.001203	-0.00046	0.001029	0.002249	0.002109
593.038	0.002862	0.000786	-7.9e-05	0.000337	0.004167	0.001827
592.004	0.00227	0.000657	-7e-05	0.000604	0.002476	0.002144
590.968	0.002462	-0.00044	0.000949	0.001466	0.004059	0.001583
589.933	0.002434	0.000544	0.000757	0.000708	0.004173	0.002148
589.045	0.002842	0.000415	-0.0001	0.00074	0.004299	0.002028
588.009	0.002075	1.58e-05	0.000664	0.000387	0.004009	0.002
586.973	0.002512	0.00077	-6.6e-05	0.001487	0.004356	0.002018
585.936	0.003031	0.001184	0.000639	0.000753	0.004799	0.001941
585.047	0.003152	0.000778	0.000954	0.000947	0.004162	0.00202
584.01	0.003434	0.001599	0.000755	0.001696	0.005524	0.002449
582.973	0.003202	8.89e-05	0.001918	0.000722	0.005135	0.002155
581.935	0.003491	0.00088	0.001691	0.002499	0.004457	0.002006
581.046	0.003087	0.001002	0.001012	0.001864	0.005759	0.002301
580.008	0.003622	0.00019	0.001046	0.001017	0.005966	0.002344
578.969	0.003466	0.000987	5.68e-05	0.002703	0.00708	0.002169
577.93	0.003901	0.001101	0.000966	0.002677	0.00651	0.002217
577.04	0.003865	0.000462	0.001315	0.001033	0.006594	0.002203
576.001	0.003996	0.002144	0.001859	0.002786	0.006803	0.002359
574.961	0.003371	0.001043	0.001127	0.002137	0.007893	0.00239
574.07	0.004066	0.001412	0.001761	0.002789	0.007461	0.002299
573.03	0.003734	0.001593	0.002065	0.002202	0.008842	0.002494
571.99	0.003504	0.001179	0.002404	0.001693	0.009023	0.002344
570.949	0.003564	0.001132	0.002373	0.001993	0.009286	0.002453
570.057	0.004455	0.001622	0.002101	0.00265	0.009956	0.002002
569.016	0.003725	0.001508	0.002416	0.003389	0.009609	0.002613
567.975	0.003094	0.001126	0.002045	0.002352	0.010671	0.002728
566.933	0.004396	0.002378	0.003141	0.003306	0.011301	0.002796
566.04	0.004915	0.002966	0.003042	0.003766	0.011781	0.002611
564.998	0.004566	0.00247	0.003512	0.003622	0.012772	0.002734
563.956	0.004481	0.002265	0.003552	0.003857	0.012402	0.002712
563.062	0.004348	0.003102	0.00425	0.00424	0.01358	0.002743
562.02	0.00508	0.003389	0.003406	0.004479	0.014651	0.002859
560.977	0.005265	0.003048	0.003694	0.004475	0.014748	0.002767
559.933	0.004585	0.003358	0.004017	0.004799	0.015213	0.003222
559.039	0.005354	0.002504	0.004323	0.004614	0.015906	0.003151
557.995	0.005387	0.003105	0.005082	0.004533	0.016009	0.003084
556.951	0.00579	0.003572	0.005749	0.004547	0.016703	0.003268
556.056	0.005817	0.003412	0.005309	0.005654	0.018211	0.003252
555.011	0.005341	0.004236	0.005575	0.006033	0.018307	0.003341
553.966	0.005828	0.003748	0.006316	0.005837	0.01998	0.003427
553.071	0.005774	0.003476	0.006274	0.005716	0.020199	0.003476
552.025	0.006446	0.004349	0.005947	0.007027	0.021344	0.003518
550.98	0.00677	0.004782	0.006943	0.007232	0.021516	0.003463
549.934	0.00667	0.005078	0.006647	0.007613	0.022986	0.003579
549.037	0.007431	0.005556	0.007333	0.007398	0.023133	0.003689
547.991	0.007184	0.00565	0.007326	0.007861	0.024344	0.003721
546.944	0.007201	0.005727	0.007902	0.008369	0.024987	0.003882
546.047	0.007328	0.005888	0.008231	0.008533	0.025664	0.004193
545	0.007615	0.005996	0.008537	0.008707	0.026651	0.003939
543.953	0.008018	0.006392	0.008993	0.009109	0.027582	0.004088
543.055	0.008039	0.00658	0.009495	0.009365	0.028406	0.004126
542.007	0.008368	0.007068	0.00971	0.010219	0.029392	0.004321
540.959	0.008381	0.006875	0.009869	0.009862	0.029763	0.004319
540.06	0.008312	0.00737	0.010159	0.010517	0.030809	0.004372
539.012	0.008324	0.007181	0.010611	0.011006	0.031704	0.004531
537.963	0.009335	0.007874	0.010932	0.011448	0.032322	0.004505
537.064	0.009361	0.008313	0.011553	0.012126	0.033244	0.004751
536.015	0.00936	0.008567	0.011633	0.01211	0.03405	0.004754
534.965	0.009886	0.008912	0.012056	0.012816	0.034923	0.0048
534.065	0.009674	0.008807	0.012172	0.012681	0.035396	0.005035
533.015	0.010055	0.009257	0.013078	0.013474	0.03635	0.005031
531.965	0.010023	0.009737	0.013019	0.014053	0.037307	0.005173
531.065	0.010625	0.010146	0.013803	0.014764	0.038027	0.005232
530.014	0.010702	0.010154	0.013768	0.014874	0.039172	0.005192
528.963	0.0107	0.010623	0.013914	0.015181	0.03967	0.005466
528.062	0.011003	0.010674	0.014658	0.015327	0.040115	0.005435
527.011	0.010875	0.010861	0.014839	0.0159	0.041088	0.005763
525.959	0.011526	0.011659	0.015123	0.016705	0.041731	0.00579
525.058	0.011326	0.011534	0.015489	0.016552	0.043027	0.005915
524.005	0.011623	0.011866	0.016132	0.01742	0.042947	0.005922
522.953	0.011889	0.012786	0.016535	0.017864	0.043682	0.006275
522.051	0.011412	0.011613	0.016265	0.01768	0.04451	0.006299
520.998	0.0122	0.01273	0.01695	0.018087	0.044705	0.006347
519.945	0.012668	0.013749	0.017212	0.019394	0.045484	0.006491
519.042	0.012472	0.013497	0.01769	0.019558	0.046497	0.00648
517.989	0.012894	0.013579	0.018679	0.019961	0.046291	0.006708
516.935	0.013144	0.014106	0.01792	0.020033	0.047689	0.006678
516.032	0.013434	0.013778	0.018675	0.020842	0.047913	0.006817
514.977	0.013275	0.014437	0.019241	0.021577	0.047876	0.006974
514.074	0.014064	0.015456	0.019005	0.022097	0.048884	0.007098
513.019	0.013399	0.014545	0.019086	0.021531	0.048564	0.007197
511.964	0.013999	0.016178	0.020198	0.023128	0.049189	0.00733
511.06	0.013833	0.01527	0.020361	0.022529	0.050041	0.007481
510.004	0.014395	0.016046	0.020473	0.023322	0.050057	0.007669
508.949	0.014322	0.016077	0.021021	0.022863	0.05016	0.007466
508.044	0.015272	0.016547	0.020906	0.024362	0.05135	0.007702
506.988	0.014869	0.016441	0.020899	0.024497	0.051083	0.007683
505.931	0.015552	0.017264	0.021564	0.025402	0.050719	0.007661
505.026	0.015107	0.01709	0.021783	0.025021	0.051877	0.007672
503.969	0.015639	0.01704	0.021804	0.025044	0.051383	0.007983
503.063	0.015845	0.017884	0.022264	0.025871	0.051606	0.008116
502.006	0.015754	0.018005	0.022209	0.026163	0.051821	0.008279
500.949	0.015299	0.017851	0.022944	0.026464	0.051806	0.008421
500.042	0.016086	0.018712	0.0231	0.026683	0.052248	0.008312
498.984	0.016298	0.018383	0.023287	0.027353	0.05183	0.008461
497.926	0.016119	0.018826	0.022805	0.027677	0.052543	0.008591
497.019	0.016488	0.018868	0.023745	0.028054	0.051925	0.008679
495.961	0.016776	0.019618	0.023779	0.027917	0.051929	0.008762
495.053	0.016737	0.019669	0.023941	0.028448	0.051994	0.008819
493.994	0.017002	0.019448	0.023806	0.028863	0.051729	0.008813
492.935	0.017268	0.020005	0.023901	0.029212	0.051797	0.008922
492.027	0.016851	0.020006	0.02416	0.029304	0.051335	0.009022
490.967	0.01647	0.019913	0.024071	0.029171	0.051261	0.008932
490.059	0.017307	0.020197	0.024351	0.02973	0.051028	0.009054
488.999	0.0175	0.020571	0.024294	0.03007	0.051078	0.009175
487.939	0.017726	0.021216	0.024577	0.030605	0.050613	0.009274
487.03	0.017734	0.021038	0.024354	0.030441	0.050479	0.009152
485.969	0.017867	0.021494	0.024377	0.030644	0.050133	0.009296
485.06	0.017984	0.021147	0.024703	0.030773	0.049806	0.00937
483.999	0.017785	0.021387	0.024721	0.03078	0.0496	0.00938
482.937	0.01839	0.021718	0.024989	0.03155	0.049223	0.009439
482.027	0.018095	0.021598	0.025108	0.031118	0.049083	0.009433
480.966	0.018177	0.021706	0.024706	0.030941	0.049113	0.00962
480.055	0.018418	0.021944	0.024823	0.031262	0.047715	0.009703
478.993	0.018357	0.021678	0.024979	0.031153	0.047465	0.009658
477.931	0.018768	0.022541	0.02449	0.032105	0.047399	0.009532
477.02	0.018391	0.02221	0.025038	0.031098	0.047104	0.009726
475.957	0.018739	0.022732	0.024803	0.031599	0.046864	0.00957
475.046	0.019229	0.022825	0.024912	0.031861	0.046485	0.009783
473.983	0.019156	0.022925	0.024999	0.031612	0.045618	0.009749
473.071	0.019184	0.022972	0.024831	0.031318	0.045498	0.009722
472.007	0.019596	0.022985	0.025569	0.031729	0.045006	0.00992
470.944	0.019769	0.0232	0.025006	0.031704	0.044816	0.009753
470.032	0.019531	0.022749	0.024932	0.031649	0.044219	0.009947
468.967	0.019268	0.022967	0.025201	0.031414	0.043859	0.009719
468.055	0.020194	0.02331	0.024965	0.031489	0.043182	0.009822
466.99	0.020091	0.023355	0.025137	0.031466	0.042205	0.009787
465.925	0.020083	0.023764	0.024949	0.031201	0.041866	0.009771
465.012	0.020188	0.024072	0.024884	0.03139	0.041731	0.009893
463.947	0.020572	0.023922	0.025135	0.031637	0.041192	0.009827
463.034	0.021162	0.024184	0.025034	0.031518	0.040354	0.009752
461.968	0.021338	0.024616	0.025377	0.031341	0.040068	0.009995
461.054	0.021046	0.024358	0.024871	0.03084	0.039801	0.00994
459.988	0.021902	0.024285	0.024922	0.030391	0.039095	0.009986
459.074	0.0215	0.024661	0.024795	0.030529	0.038779	0.00997
458.008	0.02173	0.024775	0.024774	0.030445	0.038532	0.010157
456.941	0.022	0.024781	0.025392	0.029653	0.037824	0.009912
456.026	0.022503	0.024893	0.02535	0.03018	0.037433	0.010124
454.959	0.022481	0.024626	0.0247	0.029775	0.037126	0.010034
454.044	0.023118	0.025487	0.025632	0.029422	0.036236	0.01018
452.977	0.023307	0.025421	0.024946	0.029614	0.036311	0.010302
452.062	0.023992	0.025899	0.025285	0.029075	0.03571	0.010304
450.993	0.02442	0.026197	0.025493	0.028738	0.035541	0.01045
449.925	0.02443	0.026357	0.025897	0.028942	0.034945	0.010555
449.01	0.025294	0.026572	0.025687	0.028522	0.034598	0.010719
447.941	0.025555	0.026507	0.025816	0.028164	0.033987	0.010806
447.025	0.026264	0.027198	0.026301	0.028787	0.033523	0.011062
445.956	0.025943	0.027133	0.026064	0.027885	0.033643	0.011124
445.04	0.026257	0.027075	0.026145	0.027147	0.033379	0.011337
443.97	0.027571	0.027865	0.026195	0.027377	0.032887	0.01152
443.053	0.02775	0.028176	0.026463	0.026959	0.032438	0.011804
441.984	0.028704	0.028638	0.026682	0.026912	0.032281	0.012132
441.067	0.028959	0.028563	0.026905	0.026514	0.03148	0.012352
439.997	0.029465	0.029047	0.027382	0.026477	0.031192	0.012771
438.926	0.029964	0.029938	0.027325	0.026519	0.031144	0.013115
438.009	0.030963	0.029912	0.027438	0.026499	0.030939	0.013483
436.938	0.031498	0.030299	0.027674	0.025881	0.030832	0.013944
436.02	0.032066	0.030159	0.027927	0.026032	0.030379	0.014585
434.949	0.032705	0.031211	0.028523	0.02568	0.030233	0.014908
434.031	0.033075	0.030926	0.02856	0.025529	0.029849	0.015414
432.959	0.033772	0.031581	0.028701	0.024893	0.029735	0.016131
432.041	0.034308	0.03164	0.028996	0.024733	0.029346	0.017064
430.969	0.03566	0.032819	0.02953	0.025454	0.02906	0.017602
430.05	0.035658	0.032627	0.030179	0.02511	0.02893	0.018533
428.978	0.036668	0.033078	0.03003	0.02465	0.029376	0.019067
428.059	0.037478	0.033831	0.030845	0.024926	0.028648	0.019891
426.986	0.037805	0.033792	0.030891	0.024458	0.028689	0.020885
426.066	0.038625	0.03446	0.031397	0.024647	0.028524	0.021799
424.993	0.039385	0.034809	0.031768	0.024876	0.028751	0.02268
424.074	0.040208	0.035762	0.032388	0.024798	0.028604	0.023794
423	0.041205	0.036289	0.033358	0.024988	0.028683	0.024668
421.927	0.041856	0.036673	0.032815	0.024666	0.028707	0.025749
421.006	0.042417	0.036726	0.033596	0.024712	0.028398	0.026995
419.933	0.043384	0.037637	0.033904	0.025125	0.028463	0.028428
419.012	0.043826	0.037962	0.034469	0.025066	0.02862	0.029314
417.938	0.044359	0.038269	0.035114	0.024988	0.028278	0.030428
417.017	0.045563	0.038863	0.035684	0.025884	0.028549	0.031568
415.942	0.04613	0.03949	0.035435	0.025571	0.028553	0.033027
415.021	0.046991	0.039818	0.036597	0.025738	0.028701	0.034293
413.946	0.047536	0.040011	0.037477	0.025794	0.028548	0.035379
413.024	0.048441	0.040684	0.037976	0.026514	0.028979	0.036481
411.949	0.049265	0.04144	0.038319	0.026835	0.029118	0.037743
411.027	0.049865	0.041659	0.038965	0.027298	0.028965	0.038945
409.951	0.050199	0.042204	0.038869	0.027327	0.028896	0.040367
409.029	0.050805	0.042698	0.039826	0.027755	0.028944	0.041228
407.953	0.05139	0.043015	0.040011	0.028378	0.029377	0.042629
407.03	0.052105	0.043435	0.040836	0.028806	0.029486	0.043385
405.954	0.052354	0.043276	0.041094	0.028845	0.029732	0.044595
405.031	0.052752	0.04372	0.041135	0.02906	0.029399	0.045714
403.954	0.053242	0.044076	0.041789	0.029804	0.029432	0.046998
403.031	0.053959	0.044589	0.04256	0.030603	0.030143	0.048126
401.954	0.054117	0.044753	0.042629	0.031036	0.030548	0.048814
401.031	0.054601	0.045026	0.042801	0.030829	0.03047	0.049659
399.953	0.054858	0.045323	0.043563	0.031609	0.030671	0.050815
399.029	0.05504	0.045391	0.043817	0.031881	0.030597	0.051885
397.951	0.055106	0.045615	0.044414	0.032135	0.030564	0.052669
397.027	0.05562	0.045665	0.045074	0.033249	0.03068	0.053308
395.949	0.055635	0.04586	0.045403	0.033493	0.031557	0.054115
395.025	0.055639	0.045558	0.045353	0.033731	0.031555	0.055036
393.946	0.055668	0.045964	0.045897	0.034591	0.031539	0.055833
393.022	0.05634	0.045949	0.045458	0.034733	0.031943	0.056519
391.943	0.055762	0.04633	0.0466	0.035269	0.031515	0.057182
391.018	0.055303	0.045046	0.046567	0.035661	0.032422	0.057735
389.939	0.055676	0.045377	0.046576	0.036169	0.032245	0.058363
389.013	0.055112	0.045019	0.047171	0.036443	0.032279	0.059026
387.934	0.055116	0.04525	0.046939	0.037442	0.033101	0.059665
387.008	0.054284	0.044516	0.046949	0.037232	0.032507	0.060145
385.928	0.054029	0.044616	0.047256	0.037921	0.032607	0.060661
385.003	0.054252	0.044131	0.047193	0.037853	0.033542	0.061135
384.077	0.053472	0.043933	0.047478	0.03886	0.033095	0.061877
382.996	0.053049	0.04312	0.046968	0.038762	0.033111	0.062595
382.07	0.053533	0.043439	0.047686	0.040053	0.033188	0.063414
380.989	0.052574	0.042984	0.046385	0.040009	0.033676	0.06391
380.063	0.051586	0.042888	0.046751	0.040775	0.033306	0.064526
378.982	0.050565	0.04123	0.046967	0.03955	0.033202	0.065437
378.055	0.04975	0.040989	0.046959	0.038753	0.033527	0.065972
376.974	0.049536	0.040802	0.047037	0.039797	0.034081	0.066666
376.046	0.049256	0.039813	0.046664	0.039496	0.033586	0.067163
374.965	0.048264	0.039547	0.046467	0.040602	0.033467	0.067537
374.037	0.047599	0.039203	0.046665	0.039868	0.034038	0.068282
372.955	0.046147	0.037537	0.046483	0.03888	0.034459	0.068673
372.028	0.045213	0.03725	0.045306	0.039263	0.034201	0.068726
370.945	0.045432	0.037121	0.045213	0.039557	0.033984	0.069398
370.017	0.043808	0.036207	0.045041	0.039432	0.033736	0.069608
368.935	0.043324	0.034861	0.045122	0.038634	0.03468	0.069636
368.007	0.042343	0.034182	0.043973	0.038329	0.03379	0.069921
366.924	0.04175	0.033685	0.043062	0.038132	0.033581	0.070296
365.995	0.040635	0.033392	0.044013	0.03789	0.033379	0.070248
365.067	0.039764	0.03284	0.043089	0.037103	0.033672	0.070355
363.983	0.038372	0.03173	0.042892	0.036832	0.034122	0.070784
363.054	0.037873	0.030959	0.042287	0.036403	0.033661	0.070803
361.97	0.037513	0.030749	0.04206	0.036155	0.033922	0.071091
361.041	0.035884	0.029539	0.041816	0.035141	0.033314	0.071099
359.957	0.035371	0.029114	0.041332	0.035199	0.033677	0.071175
359.028	0.034201	0.028055	0.04085	0.034255	0.033835	0.071416
357.943	0.033358	0.027221	0.040621	0.033744	0.033564	0.071632
357.014	0.032324	0.026354	0.04013	0.032858	0.033945	0.071913
355.929	0.032002	0.025697	0.039384	0.032134	0.033276	0.07206
354.999	0.030544	0.024504	0.039368	0.031314	0.032881	0.072011
354.069	0.029659	0.024236	0.038195	0.031076	0.033524	0.072037
352.984	0.028571	0.022811	0.037879	0.030526	0.03307	0.072337
352.053	0.028217	0.022814	0.03753	0.030105	0.032522	0.072081
350.968	0.026749	0.022012	0.036821	0.028283	0.032792	0.071968
350.037	0.026495	0.022641	0.036652	0.028568	0.032959	0.072174
348.951	0.025502	0.020773	0.036203	0.027145	0.03302	0.072135
348.02	0.024709	0.019856	0.035594	0.026216	0.032818	0.071986
346.934	0.024888	0.019943	0.035095	0.026115	0.032214	0.072033
346.003	0.023466	0.018879	0.035291	0.025445	0.032313	0.072017
345.072	0.02301	0.018575	0.033931	0.023963	0.032118	0.071957
343.985	0.021974	0.01648	0.033571	0.022684	0.031338	0.07219
343.054	0.020877	0.017504	0.032758	0.02216	0.031559	0.072252
341.967	0.020858	0.017136	0.032874	0.021115	0.031162	0.072501
341.035	0.01997	0.016961	0.032141	0.020885	0.031468	0.072885
339.948	0.019001	0.016174	0.031992	0.020407	0.03098	0.072984
339.016	0.01841	0.016237	0.030676	0.019234	0.030791	0.07311
337.929	0.017844	0.016672	0.030981	0.018396	0.030203	0.073606
336.996	0.017009	0.016428	0.029901	0.017325	0.030731	0.073731
336.064	0.016452	0.017484	0.029962	0.016957	0.029993	0.07418
334.976	0.015741	0.018606	0.029647	0.016184	0.030139	0.074676
334.043	0.015113	0.019703	0.028718	0.015845	0.029914	0.075126
332.955	0.014329	0.020866	0.028202	0.014594	0.029329	0.075592
332.022	0.013285	0.0215	0.028266	0.013635	0.028997	0.076274
330.934	0.013889	0.023441	0.027139	0.013918	0.029383	0.076943
330.001	0.012143	0.024044	0.02711	0.012544	0.028502	0.07729
329.067	0.011598	0.023321	0.026746	0.011446	0.028543	0.077983
327.978	0.011404	0.024003	0.026575	0.0114	0.02823	0.078699
327.045	0.011024	0.023593	0.026238	0.010734	0.027739	0.079672
325.956	0.010352	0.023056	0.025865	0.009089	0.027809	0.080416
325.022	0.009511	0.022622	0.025105	0.008787	0.02743	0.081195
323.933	0.009296	0.023168	0.025403	0.008095	0.027078	0.082002
322.999	0.00868	0.023608	0.025376	0.007259	0.027204	0.082927
322.065	0.008732	0.023484	0.024236	0.00747	0.027122	0.084272
320.975	0.007819	0.023581	0.023729	0.006408	0.026848	0.085487
320.04	0.007365	0.024595	0.023351	0.006227	0.026419	0.086714
318.95	0.007124	0.025586	0.023238	0.005508	0.025874	0.08766
318.016	0.006153	0.026141	0.022979	0.00546	0.026028	0.089076
316.925	0.005775	0.027243	0.022912	0.004148	0.025841	0.090693
315.99	0.005556	0.028114	0.023168	0.004163	0.025873	0.091933
315.055	0.004562	0.027633	0.022679	0.002768	0.025988	0.093664
313.965	0.004994	0.028784	0.022207	0.003581	0.026005	0.095008
313.029	0.00361	0.027995	0.021975	0.002585	0.025306	0.096539
311.938	0.005133	0.027478	0.022166	0.003012	0.025215	0.098738
311.003	0.00423	0.026994	0.022478	0.002281	0.025354	0.100765
310.067	0.0037	0.027763	0.022741	0.002439	0.025502	0.103408
308.976	0.004023	0.025389	0.022872	0.000428	0.025973	0.105343
308.04	0.004639	0.02594	0.023051	0.001137	0.026759	0.108438
306.948	0.005032	0.026184	0.024191	0.002762	0.026643	0.112945
306.012	0.005781	0.026808	0.025323	0.002602	0.027517	0.117787
305.076	0.005903	0.026828	0.02755	0.003861	0.028894	0.124306
303.984	0.01111	0.031394	0.029824	0.006301	0.031097	0.129388
303.048	0.008745	0.032672	0.031231	0.00721	0.034092	0.13732
301.955	0.009783	0.038275	0.033024	0.008561	0.034953	0.148768

## Sheet: Fig 2h
Normalized A478 nm
Time (d)	pH8.5	pH6.5	pH5.5	pH7.5
0	1	1	1	1
1	0.894244	0.60319	0.731784	0.777
3	0.950466	0.74047	0.480718	0.73649
5	1.04553	0.837103	0.714849	0.758672
7	1.02606	0.77179	0.660927	0.762073
9	1.00354	0.743142	0.523049	0.765125
11	0.998641	0.701161	0.583803	0.797577

## Sheet: Fig 3b left
ROS (+)Nb2
Wavenumber	ROS-Nb2 H2O	ROS Lumi H2O	ROS MetaI H2O	ROS MetaII H2O
699.194	-0.000195346	-0.000181761	4.06576e-21	-0.000175764
700.159	-0.000162095	-0.000166037	6.50261e-06	-0.000171456
701.123	-0.000210012	-0.000138571	6.55282e-05	-0.000188832
702.087	-0.000123358	-0.000147275	-2.30015e-05	-0.00027816
703.052	-0.000108169	-0.000142434	-5.61083e-05	-0.00027462
704.016	-0.000255736	-0.000116748	-3.67074e-05	-0.000209825
704.981	-0.000174102	-9.76997e-05	-1.4558e-05	-0.000196327
705.945	-6.79175e-05	-9.98445e-05	-2.09986e-05	-0.000192936
706.909	-0.000183206	-0.000121211	4.29886e-05	-0.000189998
707.874	-0.000276991	-0.000131585	-5.22694e-05	-0.000177637
708.838	-0.000282005	-9.67661e-05	0.000288173	-0.000163907
709.803	-0.000207288	-7.11818e-05	0.000902956	-0.000176988
710.767	-0.000141771	-7.13441e-05	-4.00034e-05	-0.000155155
711.731	-0.000196339	-6.7913e-05	-0.000476078	-0.000132786
712.696	-0.000232283	-5.92532e-05	-1.29918e-05	-0.000189701
713.66	-0.000277857	-4.01254e-05	5.02329e-05	-0.000194982
714.625	-0.000340797	-3.01405e-05	0.000104908	-0.000172211
715.589	-0.000221001	-3.27458e-05	4.07979e-05	-0.000215342
716.553	-5.3872e-05	-3.85452e-05	7.28352e-05	-0.000269994
717.518	-1.08947e-05	-4.80362e-05	7.86741e-05	-0.000233473
718.482	-0.000105694	-5.4332e-05	4.81184e-05	-0.00019392
719.447	-0.000218363	-4.5576e-05	3.10465e-05	-0.000212808
720.411	-0.00010084	-4.32392e-05	5.01675e-05	-0.000155017
721.375	-8.39181e-05	-4.39637e-05	7.63879e-05	-0.000131799
722.34	-0.000374785	-3.60443e-05	7.6262e-05	-0.000181935
723.304	-0.000479508	-3.42901e-05	5.29223e-05	-0.00019474
724.269	-0.000344454	-2.39682e-05	4.90909e-05	-0.000177836
725.233	-0.000275646	-2.56742e-05	5.73417e-05	-0.000146051
726.198	-0.00026831	-2.89421e-05	5.32228e-05	-0.000132221
727.162	-0.000310086	-2.18681e-05	4.1181e-05	-0.000150044
728.126	-0.000368661	-2.11301e-05	4.11078e-05	-0.000194649
729.091	-0.000391335	-2.01108e-05	4.06613e-05	-0.00020523
730.055	-0.000468742	-1.8301e-05	9.10575e-05	-0.000182452
731.02	-0.000526156	-2.40186e-05	0.000100183	-0.000168325
731.984	-0.000482714	-2.20352e-05	4.96021e-05	-0.000170228
732.948	-0.000394615	-1.78371e-05	3.65382e-05	-0.000165131
733.913	-0.000212712	-2.34131e-05	2.72256e-05	-0.000131469
734.877	-0.00013144	-2.03811e-05	8.75973e-06	-0.00012709
735.842	-0.000253631	-9.80679e-06	8.70739e-06	-0.000166203
736.806	-0.000323708	-1.11343e-05	-1.15583e-05	-0.000190186
737.77	-0.000325151	-1.84182e-05	-4.88413e-05	-0.000201484
738.735	-0.000272339	-1.12824e-05	-6.80485e-05	-0.000200019
739.699	-0.000253955	-2.92356e-06	-5.52833e-05	-0.00019399
740.664	-0.000382106	9.83907e-06	-2.63692e-05	-0.000194706
741.628	-0.000346418	1.74261e-05	2.19697e-05	-0.000190586
742.592	-0.000152231	1.17112e-05	1.64578e-05	-0.000186274
743.557	-0.000112242	-4.52903e-06	-1.07224e-05	-0.000185792
744.521	-0.000182896	-4.0815e-05	-2.06994e-05	-0.000181435
745.486	-0.000182258	-7.23643e-05	-2.85473e-05	-0.0001564
746.45	-0.000107521	-7.03938e-05	7.99737e-07	-0.000122958
747.414	-0.000148938	-4.54079e-05	3.15772e-05	-0.000119821
748.379	-0.000317319	-2.99328e-05	6.74705e-05	-0.000160441
749.343	-0.000307951	-2.85544e-05	9.93366e-05	-0.000153871
750.308	-0.000160174	-3.03201e-05	0.000128349	-0.000130619
751.272	-0.000189503	-3.08006e-05	0.000106378	-0.000151119
752.236	-0.000314722	-2.56289e-05	5.07644e-05	-0.000164785
753.201	-0.000296697	-2.19127e-05	7.61873e-05	-0.000148941
754.165	-0.000195785	-2.38885e-05	8.39345e-05	-0.000143386
755.13	-0.000155437	-2.16416e-05	5.69481e-05	-0.000139344
756.094	-0.000158543	-1.81511e-05	4.76851e-05	-0.000131885
757.058	-0.000169692	-2.08472e-05	3.5467e-05	-0.000151192
758.023	-0.000196982	-2.10115e-05	1.06227e-05	-0.000139875
758.987	-0.000213031	-2.0103e-05	-1.17658e-05	-0.00010847
759.952	-0.000236763	-2.42039e-05	-2.7865e-05	-0.000117162
760.916	-0.000275043	-2.61365e-05	-1.69684e-05	-0.000108903
761.881	-0.000291355	-2.47727e-05	-1.2457e-05	-9.74525e-05
762.845	-0.000283942	-2.63731e-05	-3.755e-05	-0.000103876
763.809	-0.000229023	-2.3326e-05	-3.73865e-05	-9.86471e-05
764.774	-0.000169332	-2.15445e-05	-4.93008e-06	-0.000103707
765.738	-0.000166022	-2.89685e-05	-2.47237e-06	-0.000122137
766.703	-0.000161401	-3.82906e-05	-1.98662e-05	-0.000139777
767.667	-0.0001548	-3.7736e-05	-3.3249e-05	-0.000161
768.631	-0.000139631	-3.33762e-05	-5.97737e-05	-0.000186799
769.596	-8.63842e-05	-3.08204e-05	-6.71111e-05	-0.000177976
770.56	-0.000110994	-3.17187e-05	-5.50227e-05	-0.000164815
771.525	-0.000213102	-3.22622e-05	-3.79191e-05	-0.000166823
772.489	-0.000187004	-2.62984e-05	-5.07518e-05	-0.000167854
773.453	-5.44709e-05	-2.26464e-05	-4.56738e-05	-0.000154759
774.418	-3.79895e-05	-1.73606e-05	-2.15122e-05	-0.000128951
775.382	-7.03044e-05	-1.14081e-05	-9.64984e-06	-0.000119963
776.347	-1.15909e-05	-8.71546e-06	5.95703e-06	-0.000125017
777.311	-3.99101e-05	-1.61594e-06	2.03123e-05	-0.00012225
778.275	-0.000110933	2.3686e-06	2.77795e-05	-0.000120278
779.24	-3.49377e-05	3.33514e-06	3.38749e-05	-0.000111097
780.204	-3.31592e-05	7.9222e-06	4.05765e-05	-0.000105034
781.169	-0.000146491	7.04311e-06	4.55337e-05	-0.000116238
782.133	-0.000167228	8.63002e-06	5.30263e-05	-0.000127796
783.097	-0.000163074	1.41056e-05	6.5203e-05	-0.000122594
784.062	-0.000178281	1.3095e-05	6.33178e-05	-0.000102765
785.026	-0.00015439	1.1282e-05	3.68193e-05	-9.76239e-05
785.991	-0.000158588	1.21474e-05	3.47557e-05	-8.27846e-05
786.955	-0.000211075	6.28024e-06	5.59531e-05	-6.51134e-05
787.919	-0.0002195	3.89266e-08	4.91717e-05	-4.9413e-05
788.884	-0.000186396	1.59809e-06	3.3597e-05	-3.50042e-05
789.848	-0.000172243	5.89837e-06	2.938e-05	-4.77538e-05
790.813	-0.000140913	4.54651e-06	2.79849e-05	-5.30679e-05
791.777	-0.000118873	-4.03777e-06	2.22212e-05	-4.29261e-05
792.742	-0.000179564	-1.3694e-05	7.60881e-06	-5.08291e-05
793.706	-0.000227822	-1.77426e-05	6.82667e-06	-6.45337e-05
794.67	-0.000220154	-1.90637e-05	1.03939e-05	-6.08061e-05
795.635	-0.000210759	-2.1107e-05	6.64887e-06	-5.74539e-05
796.599	-0.000152086	-2.17906e-05	-9.71196e-06	-5.98369e-05
797.564	-9.02253e-05	-2.10961e-05	-2.15898e-05	-6.78117e-05
798.528	-0.000140651	-2.07183e-05	-2.29141e-05	-8.27307e-05
799.492	-0.000201263	-2.02579e-05	-1.15901e-05	-9.34986e-05
800.457	-0.000176217	-1.85366e-05	-1.11439e-06	-8.59401e-05
801.421	-0.000147827	-1.68017e-05	-8.32378e-06	-6.42394e-05
802.386	-0.000164574	-1.58994e-05	-1.00579e-05	-5.05261e-05
803.35	-0.00014627	-1.66541e-05	-1.20766e-05	-4.13889e-05
804.314	-0.000107756	-1.91451e-05	-1.90204e-05	-3.6182e-05
805.279	-0.000157363	-2.00242e-05	-3.15255e-05	-2.73318e-05
806.243	-0.000221046	-1.72436e-05	-3.01556e-05	-1.57217e-05
807.208	-0.000216804	-1.05157e-05	-1.16024e-05	-1.55213e-05
808.172	-0.000174151	-3.15707e-06	-7.83682e-06	-2.3314e-05
809.136	-0.00012016	1.67027e-06	-2.93202e-05	-3.65935e-05
810.101	-0.000125643	2.8638e-06	-4.96975e-05	-5.34555e-05
811.065	-0.000129413	-2.34941e-06	-5.36397e-05	-6.84904e-05
812.03	-8.99747e-05	-1.0334e-05	-6.55873e-05	-8.53855e-05
812.994	-8.60818e-05	-1.29326e-05	-7.39508e-05	-8.44069e-05
813.958	-4.77092e-05	-8.9784e-06	-6.24832e-05	-6.14255e-05
814.923	-8.64e-06	-2.84888e-06	-4.42281e-05	-5.27355e-05
815.887	-4.9935e-05	4.91279e-06	-1.33465e-05	-5.24634e-05
816.852	-0.000104098	1.36788e-05	2.16746e-05	-4.88462e-05
817.816	-0.000148926	1.73263e-05	3.87571e-05	-4.9805e-05
818.78	-0.000130697	1.75702e-05	5.19934e-05	-4.44491e-05
819.745	-9.91795e-05	1.61816e-05	6.80222e-05	-1.94032e-05
820.709	-0.00014292	1.31018e-05	8.00718e-05	7.89478e-06
821.674	-0.000143782	1.35757e-05	9.53285e-05	2.52457e-05
822.638	-8.81529e-05	1.39332e-05	0.000106093	1.88276e-05
823.602	-7.69939e-05	1.46176e-05	0.000104316	-1.5562e-06
824.567	-8.29832e-05	1.8168e-05	0.000105123	-9.70763e-06
825.531	-7.46117e-05	1.92483e-05	0.000106634	-2.97436e-05
826.496	-8.3331e-05	1.86012e-05	9.92069e-05	-6.01959e-05
827.46	-8.98206e-05	1.69391e-05	8.48195e-05	-6.11161e-05
828.425	-5.04159e-05	1.32678e-05	7.33864e-05	-6.49454e-05
829.389	1.58543e-07	1.85297e-05	6.74231e-05	-9.90464e-05
830.353	8.76863e-06	3.32272e-05	6.11788e-05	-0.000129686
831.318	-1.98478e-05	4.56255e-05	6.85181e-05	-0.000134454
832.282	-5.71663e-05	5.18384e-05	7.46922e-05	-0.000130053
833.247	-7.67035e-05	4.86881e-05	5.74201e-05	-0.000134655
834.211	-7.45756e-05	3.40684e-05	2.66502e-05	-0.000132986
835.175	-7.59744e-05	1.85953e-05	-1.65671e-06	-0.000126874
836.14	-6.22172e-05	1.12704e-05	-1.15874e-05	-0.000106653
837.104	-3.48771e-05	6.97532e-06	-5.14863e-06	-7.67052e-05
838.069	-4.61455e-05	3.00907e-06	3.35541e-06	-3.99956e-05
839.033	-5.96542e-05	1.05963e-06	2.14264e-05	7.76503e-06
839.997	-4.85922e-05	1.11765e-06	4.50847e-05	3.7387e-05
840.962	-7.33054e-05	3.81109e-06	4.58239e-05	4.35654e-05
841.926	-0.000104283	6.5204e-06	3.24482e-05	4.33407e-05
842.891	-7.38316e-05	6.6813e-06	3.02799e-05	4.40985e-05
843.855	-3.18681e-05	6.31008e-06	2.64696e-05	3.97669e-05
844.819	-5.08724e-05	5.68677e-06	2.88186e-05	3.34868e-05
845.784	-8.45919e-05	4.9172e-06	3.61976e-05	2.01189e-05
846.748	-7.27788e-05	5.50994e-06	3.27505e-05	-3.7369e-06
847.713	-6.15686e-05	7.75849e-06	2.04389e-05	-2.39109e-05
848.677	-6.82102e-05	1.16009e-05	9.4161e-08	-3.81123e-05
849.641	-6.60352e-05	1.1893e-05	-1.17832e-05	-6.41761e-05
850.606	-7.43478e-05	6.31272e-06	-7.69591e-06	-9.33312e-05
851.57	-9.10325e-05	1.6163e-06	-2.59108e-06	-0.000111479
852.535	-9.4447e-05	1.30637e-06	1.0431e-06	-0.00011676
853.499	-8.01559e-05	3.66164e-06	4.32594e-06	-0.00011518
854.463	-7.1649e-05	7.27226e-06	5.85012e-06	-0.000116073
855.428	-9.09341e-05	8.37846e-06	5.10419e-06	-0.00011049
856.392	-0.000101754	5.15064e-06	2.83254e-06	-9.95095e-05
857.357	-7.53724e-05	3.21431e-06	3.03627e-06	-8.62433e-05
858.321	-6.21402e-05	4.04665e-06	2.21471e-06	-7.52349e-05
859.286	-7.16823e-05	5.97703e-06	-1.1364e-06	-5.92418e-05
860.25	-6.01268e-05	7.0472e-06	-1.05769e-05	-4.34861e-05
861.214	-4.07699e-05	3.09018e-06	-1.60808e-05	-4.39206e-05
862.179	-4.44618e-05	-5.2547e-06	-1.36773e-05	-5.25689e-05
863.143	-5.7902e-05	-1.07898e-05	-8.05098e-06	-5.30806e-05
864.108	-4.72172e-05	-9.16357e-06	8.5147e-07	-5.08821e-05
865.072	-6.46128e-06	-5.76467e-06	3.17019e-06	-5.74106e-05
866.036	8.72073e-06	-1.55163e-06	2.20173e-06	-5.78396e-05
867.001	-6.505e-06	2.84234e-06	1.0459e-05	-4.91716e-05
867.965	-1.63794e-05	9.06366e-06	2.09071e-05	-4.42793e-05
868.93	-2.0466e-05	1.51617e-05	2.01171e-05	-3.46122e-05
869.894	-4.29521e-05	1.76322e-05	1.64127e-05	-2.91347e-05
870.858	-7.62522e-05	1.78609e-05	1.4346e-05	-3.34719e-05
871.823	-5.06636e-05	1.44861e-05	8.94452e-06	-4.74635e-05
872.787	-2.07698e-05	1.30686e-05	7.52149e-06	-6.39887e-05
873.752	-5.3653e-05	1.12065e-05	6.46459e-06	-6.97003e-05
874.716	-5.49274e-05	6.73074e-06	1.77427e-06	-6.45872e-05
875.68	-3.26958e-05	4.23421e-06	5.02394e-06	-5.92754e-05
876.645	-5.56335e-05	4.40792e-06	7.34785e-06	-5.4372e-05
877.609	-7.10879e-05	6.45878e-06	4.26794e-06	-3.98142e-05
878.574	-5.18764e-05	6.03969e-06	4.10899e-06	-2.61672e-05
879.538	-5.01956e-05	5.69307e-06	5.2314e-06	-2.17992e-05
880.502	-4.69886e-05	7.64867e-06	6.94215e-06	-2.72404e-05
881.467	-3.18065e-05	6.80912e-06	8.39083e-06	-3.46687e-05
882.431	-5.42262e-05	4.34664e-06	1.37461e-05	-4.24448e-05
883.396	-5.77853e-05	5.30745e-07	2.77092e-05	-4.78638e-05
884.36	-4.02162e-05	-3.32271e-06	5.14316e-05	-5.11245e-05
885.324	-5.77394e-05	5.10557e-07	7.27121e-05	-6.03579e-05
886.289	-5.90608e-05	9.5945e-06	7.93798e-05	-6.54126e-05
887.253	-5.02399e-05	1.43448e-05	7.39186e-05	-6.44285e-05
888.218	-4.83374e-05	2.06086e-05	6.24776e-05	-6.0883e-05
889.182	-3.43485e-05	2.92777e-05	4.54858e-05	-4.97752e-05
890.146	-3.37619e-05	2.87274e-05	3.47796e-05	-3.80878e-05
891.111	-4.49847e-05	2.61598e-05	3.23896e-05	-3.60382e-05
892.075	-4.87293e-05	2.65643e-05	4.1851e-05	-2.6476e-05
893.04	-2.95933e-05	2.20834e-05	5.86845e-05	-3.11554e-05
894.004	-2.17969e-06	1.49283e-05	6.71408e-05	-1.96115e-05
894.969	1.50023e-06	1.54424e-05	7.9183e-05	3.82011e-05
895.933	-1.44921e-05	1.18412e-05	8.10899e-05	3.4013e-05
896.897	-3.98101e-05	1.4936e-06	6.77345e-05	-7.97601e-06
897.862	-7.59199e-05	-7.01836e-06	5.01704e-05	-2.0974e-05
898.826	-9.45867e-05	-1.27348e-05	4.29823e-05	-1.64902e-05
899.791	-8.61399e-05	-1.91147e-05	3.05937e-05	-1.29944e-05
900.755	-7.39558e-05	-3.00258e-05	6.17744e-06	-1.65974e-05
901.719	-6.63931e-05	-3.4506e-05	-6.25325e-06	-1.83125e-05
902.684	-7.0165e-05	-2.66608e-05	-6.2771e-06	-2.05686e-05
903.648	-7.79141e-05	-1.74484e-05	-2.1365e-06	-1.7531e-05
904.613	-7.98691e-05	-7.31225e-06	1.72438e-06	-9.58061e-06
905.577	-7.45602e-05	1.53386e-06	9.55874e-06	-6.45468e-06
906.541	-6.11233e-05	9.60326e-07	1.60225e-05	-4.04085e-06
907.506	-5.25562e-05	3.77946e-06	2.13173e-05	1.3538e-06
908.47	-5.45075e-05	8.74867e-06	2.35869e-05	-2.75701e-06
909.435	-5.80416e-05	1.22241e-05	2.28151e-05	-9.94246e-06
910.399	-5.01286e-05	1.53907e-05	2.7346e-05	-1.63882e-05
911.363	-3.19033e-05	1.65925e-05	3.62517e-05	-2.29278e-05
912.328	-2.80055e-05	1.73114e-05	4.36046e-05	-2.16897e-05
913.292	-2.28731e-05	1.59798e-05	4.4599e-05	-1.59639e-05
914.257	-4.36901e-06	1.35959e-05	3.94847e-05	-9.04575e-06
915.221	-4.17365e-06	1.31299e-05	3.13029e-05	-1.10866e-05
916.185	-2.04927e-05	1.24783e-05	2.80433e-05	-1.13057e-05
917.15	-1.70499e-05	7.70565e-06	2.77845e-05	-8.85328e-06
918.114	-7.45701e-06	3.42058e-06	2.18162e-05	-1.05132e-05
919.079	-1.60829e-05	3.94869e-06	2.35531e-05	-9.76088e-06
920.043	-6.28184e-06	7.4198e-06	3.01461e-05	-9.56609e-06
921.007	1.80039e-05	1.18938e-05	3.24533e-05	-1.43172e-05
921.972	1.90577e-05	1.39961e-05	4.08477e-05	-2.79611e-05
922.936	1.20153e-05	1.78221e-05	5.12948e-05	-4.0523e-05
923.901	7.12842e-06	2.1875e-05	4.76951e-05	-5.30683e-05
924.865	3.30557e-06	2.05109e-05	3.85514e-05	-5.97956e-05
925.83	4.55918e-06	1.7643e-05	2.90593e-05	-5.5378e-05
926.794	1.00923e-05	1.79049e-05	2.07899e-05	-5.57297e-05
927.758	1.3732e-05	2.0598e-05	1.05619e-05	-6.18719e-05
928.723	3.55882e-06	1.93243e-05	8.44896e-06	-6.5668e-05
929.687	-5.13836e-07	1.52265e-05	1.28196e-05	-5.19382e-05
930.652	2.34296e-06	2.35739e-05	5.48605e-06	-4.52298e-05
931.616	-3.98447e-06	3.13572e-05	1.7631e-05	-6.07449e-05
932.58	1.28307e-05	3.40706e-05	2.7937e-05	-5.40696e-05
933.545	2.52438e-05	4.23936e-05	2.38975e-05	-4.96079e-05
934.509	3.7082e-06	4.82049e-05	2.34424e-05	-4.1376e-05
935.474	-6.37405e-06	5.70312e-05	2.50202e-05	-2.61557e-05
936.438	2.16275e-06	6.45698e-05	3.17436e-05	-2.05293e-05
937.402	2.5523e-05	6.83183e-05	3.67692e-05	-1.95341e-05
938.367	4.61374e-05	7.41764e-05	4.37145e-05	-1.78378e-05
939.331	3.33279e-05	7.9621e-05	4.71284e-05	-1.53688e-05
940.296	9.04465e-06	8.0908e-05	4.93452e-05	-1.52789e-05
941.26	-3.12661e-06	7.78304e-05	5.27813e-05	-1.55257e-05
942.224	-2.96161e-07	7.85347e-05	5.83701e-05	-1.85656e-05
943.189	1.35344e-05	8.95177e-05	7.04759e-05	-1.46669e-05
944.153	4.03378e-05	0.000108725	8.91006e-05	-8.85825e-06
945.118	7.76465e-05	0.000131102	0.000117944	-1.05182e-05
946.082	9.46552e-05	0.000150125	0.000161845	-1.6975e-05
947.046	9.97785e-05	0.000160409	0.000223408	-2.29074e-05
948.011	0.000116553	0.00015777	0.000304781	-2.9171e-05
948.975	0.000129391	0.00014547	0.000402016	-3.1002e-05
949.94	0.000125023	0.000125558	0.000478933	-2.62974e-05
950.904	0.000111045	0.000101065	0.000478584	-1.84629e-05
951.868	9.76021e-05	7.73642e-05	0.000392504	-1.9477e-05
952.833	8.44415e-05	5.56349e-05	0.000276781	-2.62208e-05
953.797	5.70868e-05	3.4585e-05	0.000179613	-3.25948e-05
954.762	2.48902e-05	1.34361e-05	0.000111165	-4.42184e-05
955.726	1.81062e-05	-1.55131e-06	7.07669e-05	-5.50912e-05
956.69	2.3403e-05	-1.71303e-06	5.67485e-05	-5.96877e-05
957.655	1.49972e-05	1.37223e-05	6.05053e-05	-6.25289e-05
958.619	1.71272e-05	3.29598e-05	7.2275e-05	-6.25328e-05
959.584	2.83554e-05	3.81436e-05	8.69272e-05	-6.08477e-05
960.548	1.32744e-05	2.44416e-05	9.73848e-05	-6.63771e-05
961.513	-1.09415e-05	3.13847e-06	9.32635e-05	-7.95793e-05
962.477	-3.03458e-05	-1.90916e-05	6.36951e-05	-9.62261e-05
963.441	-5.21971e-05	-4.23085e-05	9.01645e-06	-0.000115633
964.406	-7.21067e-05	-6.81196e-05	-5.4786e-05	-0.000139671
965.37	-8.56279e-05	-9.48252e-05	-0.000115409	-0.000166182
966.335	-8.92722e-05	-0.000120545	-0.00016608	-0.000191556
967.299	-0.000104595	-0.000136016	-0.000198482	-0.000212905
968.263	-0.000133165	-0.000133486	-0.000216836	-0.000229237
969.228	-0.000137814	-0.000126412	-0.000230929	-0.000238095
970.192	-0.00012925	-0.000124908	-0.00024197	-0.000241251
971.157	-0.000131959	-0.000124441	-0.000244647	-0.00024003
972.121	-0.000138576	-0.000117352	-0.000234207	-0.000221768
973.085	-0.000136118	-0.000103944	-0.000212238	-0.000190319
974.05	-0.00012433	-8.99155e-05	-0.000187289	-0.000155839
975.014	-0.000109235	-7.53685e-05	-0.000162344	-0.000116756
975.979	-8.53428e-05	-6.06063e-05	-0.000135433	-7.58791e-05
976.943	-6.17641e-05	-4.86466e-05	-0.000113639	-3.76294e-05
977.907	-4.10104e-05	-4.17995e-05	-9.62413e-05	-3.99994e-06
978.872	-2.17051e-05	-3.86232e-05	-7.84482e-05	2.34195e-05
979.836	-1.4547e-05	-3.29216e-05	-5.66119e-05	4.18027e-05
980.801	-1.2251e-05	-2.25663e-05	-3.37199e-05	5.06915e-05
981.765	-1.89507e-07	-1.39689e-05	-2.05633e-05	5.32378e-05
982.729	1.16046e-05	-1.1997e-05	-1.40642e-05	5.10204e-05
983.694	1.07427e-06	-1.23843e-05	-5.50548e-06	4.67439e-05
984.658	-7.26214e-06	-1.04939e-05	5.63658e-06	4.53048e-05
985.623	7.40688e-06	-7.27228e-06	1.10101e-05	4.46716e-05
986.587	1.32168e-05	-4.70328e-06	1.53789e-05	4.16538e-05
987.551	1.3459e-05	-3.96216e-06	1.37514e-05	3.68861e-05
988.516	1.73815e-05	-4.68069e-06	4.66001e-06	3.09868e-05
989.48	1.78075e-05	-5.973e-06	-3.62243e-06	2.30341e-05
990.445	2.5906e-05	-7.72652e-06	-1.36189e-05	1.43527e-05
991.409	3.07155e-05	-9.18022e-06	-1.7143e-05	7.54817e-06
992.373	2.95703e-05	-9.9372e-06	-1.52017e-05	2.1788e-06
993.338	1.9715e-05	-1.21603e-05	-1.26902e-05	-5.80703e-06
994.302	8.8599e-07	-1.64608e-05	-1.48563e-05	-1.81537e-05
995.267	-7.22691e-06	-2.43395e-05	-2.01895e-05	-2.6824e-05
996.231	-1.97e-05	-3.24028e-05	-1.67785e-05	-2.89918e-05
997.196	-3.03239e-05	-3.60888e-05	-8.28733e-06	-2.51041e-05
998.16	-1.59785e-05	-3.87065e-05	3.55406e-06	-1.69218e-05
999.124	-2.94228e-06	-3.65574e-05	2.46253e-05	-3.21962e-06
1000.09	6.8498e-06	-2.33789e-05	5.45694e-05	1.62179e-05
1001.05	1.76207e-05	-5.04709e-06	9.07132e-05	2.75631e-05
1002.02	1.70265e-05	9.99029e-06	0.000122155	3.03578e-05
1002.98	2.47181e-05	2.02017e-05	0.000140099	3.74416e-05
1003.95	4.15883e-05	2.68775e-05	0.000139918	4.02805e-05
1004.91	4.59974e-05	3.03154e-05	0.000129044	3.54576e-05
1005.88	4.00865e-05	2.94876e-05	0.000116658	2.83329e-05
1006.84	4.20103e-05	2.67825e-05	0.000105841	2.52708e-05
1007.8	5.43559e-05	2.83198e-05	9.92604e-05	2.806e-05
1008.77	6.26002e-05	3.62258e-05	9.32429e-05	3.45145e-05
1009.73	6.88305e-05	4.60691e-05	8.77357e-05	3.47093e-05
1010.7	7.9194e-05	5.57178e-05	8.96166e-05	2.73086e-05
1011.66	8.70235e-05	6.42447e-05	0.000102477	2.49808e-05
1012.63	9.44975e-05	6.81255e-05	0.000113181	1.86564e-05
1013.59	9.582e-05	6.46495e-05	0.000110678	1.10791e-05
1014.55	8.48097e-05	5.68226e-05	0.000100144	2.56329e-06
1015.52	7.72287e-05	4.90632e-05	8.6753e-05	-1.19527e-05
1016.48	7.53594e-05	4.40856e-05	7.69996e-05	-2.60437e-05
1017.45	7.49684e-05	4.34193e-05	7.58949e-05	-3.35548e-05
1018.41	8.19881e-05	4.58765e-05	7.89789e-05	-4.08562e-05
1019.38	8.75063e-05	4.96913e-05	8.35901e-05	-3.99934e-05
1020.34	8.71594e-05	5.42366e-05	9.43928e-05	-3.06851e-05
1021.31	9.66899e-05	5.68888e-05	0.000108213	-1.60114e-05
1022.27	0.000100215	5.81012e-05	0.000116315	5.35816e-06
1023.23	9.34437e-05	6.11436e-05	0.000116352	1.93585e-05
1024.2	0.000104501	6.2737e-05	0.000106162	3.06485e-05
1025.16	0.000110724	6.11926e-05	9.8162e-05	3.81517e-05
1026.13	0.00010077	6.03227e-05	9.13409e-05	3.81478e-05
1027.09	0.000103257	6.00112e-05	7.77415e-05	2.99246e-05
1028.06	0.000103578	5.5851e-05	6.55793e-05	2.2132e-05
1029.02	9.67888e-05	4.8461e-05	5.65242e-05	1.37377e-05
1029.99	9.03096e-05	4.26309e-05	4.79684e-05	-1.54562e-06
1030.95	7.33334e-05	3.98654e-05	3.82546e-05	-1.99477e-05
1031.91	5.68575e-05	3.90359e-05	2.74814e-05	-3.64068e-05
1032.88	5.64404e-05	3.70374e-05	1.67403e-05	-5.0713e-05
1033.84	6.19099e-05	2.86493e-05	7.44298e-06	-6.71168e-05
1034.81	6.33921e-05	1.8477e-05	2.47659e-06	-7.69188e-05
1035.77	6.70676e-05	1.55292e-05	3.12474e-06	-7.3986e-05
1036.74	6.97221e-05	1.92975e-05	1.10121e-05	-6.14982e-05
1037.7	6.68567e-05	2.26962e-05	2.38431e-05	-5.03352e-05
1038.66	7.29566e-05	2.47564e-05	3.27043e-05	-4.59728e-05
1039.63	7.87647e-05	2.51473e-05	3.52516e-05	-4.40226e-05
1040.59	7.23316e-05	2.14741e-05	3.44215e-05	-4.22381e-05
1041.56	7.23203e-05	1.59479e-05	3.2817e-05	-3.68545e-05
1042.52	7.75574e-05	1.18743e-05	3.40489e-05	-3.06373e-05
1043.49	7.3581e-05	1.21295e-05	3.81934e-05	-2.15995e-05
1044.45	5.91071e-05	1.3861e-05	5.03716e-05	-1.00059e-05
1045.42	4.97979e-05	1.47081e-05	7.21978e-05	-2.79518e-06
1046.38	5.77326e-05	1.35985e-05	9.30371e-05	4.35605e-07
1047.34	6.02054e-05	1.12143e-05	0.00010315	-6.47936e-06
1048.31	4.56263e-05	8.18565e-06	9.32952e-05	-1.81857e-05
1049.27	3.19533e-05	4.15952e-06	7.5223e-05	-2.22082e-05
1050.24	3.20718e-05	3.71981e-06	6.73839e-05	-8.46728e-06
1051.2	4.61328e-05	4.85909e-06	7.21091e-05	1.93496e-05
1052.17	5.728e-05	6.23898e-06	7.81929e-05	4.2077e-05
1053.13	5.6234e-05	6.62595e-06	7.76913e-05	5.50506e-05
1054.1	6.13787e-05	6.58381e-06	7.47178e-05	6.05281e-05
1055.06	7.33824e-05	9.34154e-06	7.01995e-05	6.54811e-05
1056.02	7.32783e-05	1.30983e-05	6.51198e-05	7.60535e-05
1056.99	6.62528e-05	1.74051e-05	5.98473e-05	8.3347e-05
1057.95	6.92778e-05	2.10767e-05	5.50434e-05	9.11042e-05
1058.92	7.66605e-05	2.30893e-05	5.3216e-05	9.80003e-05
1059.88	7.82256e-05	2.43111e-05	5.56206e-05	0.000102269
1060.85	7.90773e-05	2.70602e-05	5.87548e-05	0.00010752
1061.81	8.17986e-05	2.99389e-05	6.27822e-05	0.000106947
1062.78	7.61251e-05	3.14027e-05	6.72012e-05	0.000105072
1063.74	6.45383e-05	3.0453e-05	6.67806e-05	0.00010551
1064.7	6.78927e-05	2.88557e-05	6.63076e-05	9.85287e-05
1065.67	7.27729e-05	2.79602e-05	6.21354e-05	9.03387e-05
1066.63	5.94429e-05	2.48389e-05	5.62161e-05	7.66948e-05
1067.6	4.502e-05	2.02948e-05	5.48944e-05	5.00403e-05
1068.56	2.75345e-05	1.44346e-05	4.57409e-05	2.10454e-05
1069.53	7.93168e-06	1.70652e-06	2.30237e-05	-2.13466e-05
1070.49	-7.8573e-07	-1.84642e-05	-6.90596e-06	-6.23034e-05
1071.45	-9.27805e-06	-3.70987e-05	-2.99522e-05	-9.34512e-05
1072.42	-8.4965e-06	-4.57142e-05	-3.25053e-05	-0.000112483
1073.38	1.36271e-05	-4.35648e-05	-1.7002e-05	-0.000114131
1074.35	3.72046e-05	-3.82011e-05	3.50878e-06	-0.000103923
1075.31	5.13279e-05	-3.1347e-05	2.58909e-05	-7.7619e-05
1076.28	6.11951e-05	-2.01954e-05	4.75242e-05	-4.33989e-05
1077.24	6.82308e-05	-7.30571e-06	5.61243e-05	-1.27723e-05
1078.21	7.40877e-05	4.24016e-06	5.03044e-05	2.76808e-06
1079.17	7.03199e-05	1.08527e-05	3.84127e-05	8.97415e-06
1080.13	6.15729e-05	9.77344e-06	2.40221e-05	1.20393e-05
1081.1	6.65358e-05	5.75442e-06	9.15558e-06	5.26238e-06
1082.06	6.14818e-05	4.92605e-06	7.67886e-07	-8.63229e-07
1083.03	3.94374e-05	3.46275e-06	3.74246e-06	-3.08618e-06
1083.99	3.96457e-05	2.15702e-06	7.51213e-06	-4.62467e-06
1084.96	4.99581e-05	7.25574e-07	6.01147e-06	-3.34026e-07
1085.92	3.98967e-05	-3.69321e-06	1.12603e-06	8.01932e-06
1086.89	3.89324e-05	-9.78275e-06	-2.51834e-06	1.783e-05
1087.85	5.17877e-05	-1.44984e-05	-9.89795e-07	3.16702e-05
1088.81	4.48094e-05	-1.35239e-05	5.9858e-07	4.2778e-05
1089.78	3.97866e-05	-1.25152e-05	1.87828e-06	3.84078e-05
1090.74	4.31905e-05	-1.1572e-05	3.36372e-06	2.36158e-05
1091.71	3.75341e-05	-9.29126e-06	3.53061e-06	1.01928e-05
1092.67	3.27563e-05	-6.72656e-06	6.29924e-06	-7.40342e-06
1093.64	3.33986e-05	-3.11526e-06	1.37474e-05	-2.5121e-05
1094.6	4.08879e-05	-4.93763e-07	2.33551e-05	-4.5974e-05
1095.56	3.40842e-05	-6.46714e-07	2.9489e-05	-7.87005e-05
1096.53	1.69246e-05	-2.70469e-06	3.10685e-05	-0.000108998
1097.49	1.442e-05	-2.60282e-06	3.45133e-05	-0.000137209
1098.46	5.31033e-06	-1.52587e-06	4.34558e-05	-0.000156208
1099.42	-1.1957e-05	-1.11428e-06	5.68569e-05	-0.000157901
1100.39	-1.10385e-05	-1.15533e-06	7.21261e-05	-0.000144336
1101.35	4.70094e-06	4.21277e-07	8.82685e-05	-0.000126362
1102.32	1.73203e-05	3.27627e-07	0.000102165	-0.000113504
1103.28	1.77208e-05	-3.09127e-06	0.000117824	-9.87032e-05
1104.24	1.08329e-05	-8.94803e-06	0.000131971	-8.42558e-05
1105.21	-1.31476e-06	-1.66488e-05	0.000133063	-7.11718e-05
1106.17	-5.39902e-06	-1.64368e-05	0.000126111	-5.50739e-05
1107.14	2.97183e-06	-8.70872e-06	0.000120156	-4.78521e-05
1108.1	2.04974e-06	-5.94226e-06	0.000118798	-5.13557e-05
1109.07	-5.24028e-06	-1.13189e-05	0.000122576	-5.53451e-05
1110.03	-1.0658e-05	-2.27237e-05	0.000122966	-5.86665e-05
1111	-3.20967e-05	-3.57056e-05	0.000112669	-7.34475e-05
1111.96	-5.66513e-05	-4.83071e-05	9.19621e-05	-9.9699e-05
1112.92	-4.69664e-05	-5.57249e-05	7.02493e-05	-0.000122075
1113.89	-2.10116e-05	-5.07388e-05	5.85855e-05	-0.000130475
1114.85	-1.53018e-06	-3.7955e-05	6.57884e-05	-0.000120471
1115.82	2.01686e-05	-2.06465e-05	9.56784e-05	-0.000102497
1116.78	3.74921e-05	-4.01074e-06	0.000133321	-8.72765e-05
1117.75	4.49824e-05	7.4787e-06	0.000159272	-7.98781e-05
1118.71	3.97763e-05	1.58656e-05	0.000164367	-8.04396e-05
1119.68	2.51686e-05	2.04311e-05	0.000152381	-8.54998e-05
1120.64	2.12179e-05	2.13984e-05	0.000134772	-8.83907e-05
1121.6	2.79597e-05	2.27756e-05	0.000118261	-8.22343e-05
1122.57	3.27236e-05	2.53767e-05	0.000103574	-6.61474e-05
1123.53	3.12289e-05	2.66121e-05	8.85821e-05	-4.43418e-05
1124.5	2.06578e-05	2.57737e-05	7.04349e-05	-1.95885e-05
1125.46	1.58543e-05	2.25505e-05	5.31195e-05	6.00376e-06
1126.43	2.6768e-05	1.77236e-05	3.58774e-05	2.75996e-05
1127.39	2.74025e-05	1.54513e-05	1.99169e-05	4.72193e-05
1128.35	2.29472e-05	1.69701e-05	1.4917e-05	6.82134e-05
1129.32	3.4357e-05	2.28981e-05	2.13675e-05	8.25394e-05
1130.28	4.42917e-05	3.15023e-05	2.86723e-05	8.77133e-05
1131.25	4.37909e-05	3.46853e-05	3.23091e-05	8.61251e-05
1132.21	4.45291e-05	3.11896e-05	3.7023e-05	8.17493e-05
1133.18	4.05912e-05	2.64169e-05	4.28214e-05	7.64849e-05
1134.14	3.59869e-05	2.30286e-05	4.27349e-05	7.05359e-05
1135.11	4.48753e-05	2.21041e-05	3.57448e-05	6.47084e-05
1136.07	6.25774e-05	2.43144e-05	2.88444e-05	6.00952e-05
1137.03	7.5151e-05	2.84397e-05	2.62949e-05	5.93627e-05
1138	7.18299e-05	3.40266e-05	2.72995e-05	6.35484e-05
1138.96	7.06643e-05	3.93866e-05	2.9881e-05	6.84794e-05
1139.93	8.65213e-05	4.21698e-05	3.43576e-05	6.67698e-05
1140.89	9.18414e-05	4.43751e-05	3.8028e-05	5.93636e-05
1141.86	8.02418e-05	4.85954e-05	4.12378e-05	5.3663e-05
1142.82	8.00329e-05	5.40034e-05	4.47085e-05	4.48547e-05
1143.79	7.68404e-05	5.94299e-05	4.90458e-05	3.0692e-05
1144.75	6.51937e-05	6.41936e-05	5.44113e-05	2.02994e-05
1145.71	6.63589e-05	6.65877e-05	5.77418e-05	1.18499e-05
1146.68	6.86631e-05	6.47513e-05	5.98078e-05	5.6525e-06
1147.64	7.10078e-05	6.00487e-05	6.1422e-05	2.96585e-06
1148.61	7.82148e-05	5.45611e-05	6.24658e-05	-1.95086e-06
1149.57	7.27787e-05	5.15862e-05	6.65423e-05	-1.1245e-05
1150.54	7.01354e-05	5.33178e-05	7.6219e-05	-2.34149e-05
1151.5	8.1886e-05	5.88831e-05	9.11333e-05	-4.27168e-05
1152.46	8.72579e-05	6.70264e-05	0.000111529	-6.58992e-05
1153.43	8.1819e-05	7.53697e-05	0.000134566	-9.002e-05
1154.39	8.07512e-05	8.22963e-05	0.000157163	-0.000112739
1155.36	9.60136e-05	8.78496e-05	0.000177771	-0.000131373
1156.32	0.00010139	9.09437e-05	0.000190312	-0.000150078
1157.29	8.63194e-05	9.28122e-05	0.000184739	-0.000164771
1158.25	7.73891e-05	9.39326e-05	0.000162057	-0.000169837
1159.22	7.31358e-05	9.26742e-05	0.00013302	-0.00016612
1160.18	7.20568e-05	9.02382e-05	0.000103151	-0.00014745
1161.14	6.88857e-05	8.31613e-05	7.73321e-05	-0.000122531
1162.11	5.74403e-05	7.03338e-05	5.37258e-05	-9.64143e-05
1163.07	5.74054e-05	5.27326e-05	3.01016e-05	-6.80565e-05
1164.04	5.78039e-05	3.45998e-05	1.51014e-05	-4.49868e-05
1165	5.66511e-05	2.64057e-05	1.4066e-05	-2.12824e-05
1165.97	7.04634e-05	3.18834e-05	2.48306e-05	3.81869e-06
1166.93	9.32846e-05	4.39232e-05	3.96374e-05	2.50226e-05
1167.9	0.000114446	5.59992e-05	4.94496e-05	3.56612e-05
1168.86	0.000116343	6.50202e-05	4.72581e-05	2.94584e-05
1169.82	0.000101356	6.77242e-05	2.89403e-05	7.02114e-06
1170.79	9.2159e-05	6.43485e-05	5.21406e-08	-2.12341e-05
1171.75	9.31008e-05	6.24507e-05	-1.85444e-05	-4.33125e-05
1172.72	9.98235e-05	7.55826e-05	-6.82245e-06	-3.725e-05
1173.68	0.000116914	0.000101686	3.29929e-05	-6.39159e-06
1174.65	0.000155254	0.000122064	7.71698e-05	2.01557e-05
1175.61	0.00018535	0.000129297	0.000104956	2.99884e-05
1176.57	0.000180867	0.000129973	0.000114856	2.14726e-05
1177.54	0.000178788	0.000128024	0.000114238	-3.27743e-06
1178.5	0.000193047	0.000122168	0.000112898	-3.66663e-05
1179.47	0.000195789	0.000113327	0.00011925	-6.84875e-05
1180.43	0.000181369	0.000104464	0.000140908	-9.31051e-05
1181.4	0.000164451	9.65597e-05	0.000181558	-0.000101499
1182.36	0.000163338	9.14715e-05	0.000228398	-8.84927e-05
1183.33	0.000169365	9.19163e-05	0.000260432	-6.53568e-05
1184.29	0.000164788	9.64358e-05	0.000264328	-4.06753e-05
1185.25	0.000142512	0.000100081	0.000243468	-2.917e-05
1186.22	0.00010364	0.000100367	0.000201823	-4.55297e-05
1187.18	6.16515e-05	9.30399e-05	0.000142452	-8.07954e-05
1188.15	2.76348e-05	7.51479e-05	7.58677e-05	-0.000126858
1189.11	1.4793e-05	4.90281e-05	1.05898e-05	-0.000174522
1190.08	2.68574e-05	1.99851e-05	-3.36552e-05	-0.000203318
1191.04	4.6177e-05	9.84443e-07	-3.76442e-05	-0.000199099
1192.01	7.76191e-05	6.99919e-06	1.40104e-06	-0.00015831
1192.97	0.000125719	3.85659e-05	6.67725e-05	-9.89135e-05
1193.93	0.000170762	8.04979e-05	0.000132627	-5.01813e-05
1194.9	0.00020358	0.000117225	0.000189072	-2.30876e-05
1195.86	0.00022613	0.000141497	0.000236762	-1.29292e-05
1196.83	0.000237006	0.000155594	0.000267985	-1.27564e-05
1197.79	0.00023881	0.000163645	0.000273707	-2.56772e-05
1198.76	0.000239164	0.000166418	0.000252129	-5.03555e-05
1199.72	0.000241579	0.000167654	0.000217436	-7.06178e-05
1200.69	0.000250197	0.000173577	0.000193644	-7.8416e-05
1201.65	0.000267179	0.000188387	0.000190761	-7.27674e-05
1202.61	0.000278446	0.000211523	0.000205198	-6.1091e-05
1203.58	0.000273159	0.000240424	0.000225954	-5.56909e-05
1204.54	0.000256503	0.000273489	0.000241581	-5.38235e-05
1205.51	0.000237529	0.00029442	0.000236118	-5.8409e-05
1206.47	0.000212462	0.000280301	0.000202274	-7.70098e-05
1207.44	0.000169217	0.000233441	0.000145242	-0.000106882
1208.4	0.000112591	0.000177538	7.64129e-05	-0.000140001
1209.36	6.84093e-05	0.000132936	1.293e-05	-0.000170994
1210.33	4.01468e-05	0.000105064	-4.09366e-05	-0.000201899
1211.29	1.61475e-05	8.68778e-05	-9.22427e-05	-0.000231893
1212.26	-1.62786e-05	6.90871e-05	-0.000145795	-0.000263482
1213.22	-6.20923e-05	4.56456e-05	-0.000200615	-0.000296639
1214.19	-9.91889e-05	1.4366e-05	-0.000250642	-0.000324403
1215.15	-0.000104431	-1.52377e-05	-0.000278323	-0.000334294
1216.12	-8.56119e-05	-2.09699e-05	-0.000266891	-0.000320095
1217.08	-6.26572e-05	5.71042e-06	-0.000229404	-0.000289772
1218.04	-4.97307e-05	4.51397e-05	-0.000193514	-0.000255767
1219.01	-4.88333e-05	7.2879e-05	-0.00017678	-0.000234442
1219.97	-5.56238e-05	7.65529e-05	-0.000184762	-0.000229781
1220.94	-6.86381e-05	5.67095e-05	-0.000204307	-0.000245075
1221.9	-8.36546e-05	2.54946e-05	-0.000223104	-0.000264852
1222.87	-9.99084e-05	-4.3006e-06	-0.000237182	-0.000276895
1223.83	-0.000112957	-2.77205e-05	-0.000241328	-0.000278676
1224.8	-0.00011395	-4.6428e-05	-0.000241753	-0.000264687
1225.76	-0.000117491	-6.51826e-05	-0.00024405	-0.000249947
1226.72	-0.000132778	-8.51549e-05	-0.000244508	-0.000233551
1227.69	-0.00014322	-0.00010189	-0.000231849	-0.000212562
1228.65	-0.000149329	-0.000113059	-0.000209504	-0.000200693
1229.62	-0.00017054	-0.000123709	-0.000191231	-0.000202894
1230.58	-0.000202667	-0.000141341	-0.000180738	-0.00022744
1231.55	-0.000242381	-0.000166368	-0.000186635	-0.000271035
1232.51	-0.000304599	-0.000200853	-0.000212222	-0.000322
1233.47	-0.000378234	-0.000250439	-0.000258829	-0.000375608
1234.44	-0.000447737	-0.000320236	-0.000329564	-0.000435167
1235.4	-0.000520174	-0.000413248	-0.000428084	-0.000513434
1236.37	-0.000599556	-0.000518365	-0.000540153	-0.000603226
1237.33	-0.000662618	-0.000613794	-0.000633892	-0.000672186
1238.3	-0.000668807	-0.000669364	-0.000678662	-0.000688706
1239.26	-0.000617181	-0.000653772	-0.00065255	-0.000640067
1240.23	-0.00053952	-0.000560861	-0.000562423	-0.000543405
1241.19	-0.000446418	-0.000424193	-0.000441376	-0.000428466
1242.15	-0.000369019	-0.000295339	-0.000332613	-0.000324611
1243.12	-0.000321377	-0.000205215	-0.000258069	-0.000256774
1244.08	-0.000281894	-0.000155274	-0.000220055	-0.00022856
1245.05	-0.000250971	-0.000131527	-0.000207512	-0.000227338
1246.01	-0.000218902	-0.000112058	-0.000199406	-0.000228474
1246.98	-0.000178367	-8.06204e-05	-0.000180615	-0.000213105
1247.94	-0.000126821	-3.80598e-05	-0.0001435	-0.00018176
1248.91	-5.42945e-05	3.61587e-06	-9.13695e-05	-0.000133978
1249.87	1.10206e-05	3.60797e-05	-2.80821e-05	-7.68386e-05
1250.83	4.97429e-05	6.02846e-05	4.04769e-05	-2.82886e-05
1251.8	7.45057e-05	7.85404e-05	0.000102494	1.10264e-05
1252.76	8.05416e-05	8.83658e-05	0.000150362	3.6547e-05
1253.73	7.54204e-05	8.46503e-05	0.000176196	4.32775e-05
1254.69	7.14772e-05	6.57125e-05	0.000181734	4.17003e-05
1255.66	6.1314e-05	3.74925e-05	0.000175521	2.96683e-05
1256.62	4.30687e-05	1.24796e-05	0.000162799	1.44458e-05
1257.59	3.05755e-05	2.91076e-06	0.000149904	1.56921e-06
1258.55	2.54099e-05	6.96078e-06	0.000134506	-1.97806e-05
1259.51	1.63972e-05	1.39625e-05	0.000113066	-5.11215e-05
1260.48	8.41291e-07	1.62595e-05	8.19259e-05	-9.2967e-05
1261.44	-2.08251e-05	7.66957e-06	3.99675e-05	-0.000145543
1262.41	-4.76993e-05	-1.39433e-05	-7.65325e-06	-0.00020131
1263.37	-6.49637e-05	-4.38636e-05	-5.38421e-05	-0.000248284
1264.34	-6.25829e-05	-7.03329e-05	-8.30412e-05	-0.000273592
1265.3	-5.52803e-05	-8.0953e-05	-8.3365e-05	-0.000265691
1266.26	-4.69807e-05	-7.50318e-05	-5.61319e-05	-0.000228948
1267.23	-2.44415e-05	-6.29392e-05	-1.39386e-05	-0.000173537
1268.19	-5.98947e-06	-5.41704e-05	3.11936e-05	-0.000104381
1269.16	7.6325e-07	-4.73165e-05	7.86861e-05	-3.10624e-05
1270.12	2.29751e-05	-3.69504e-05	0.000129062	3.88555e-05
1271.09	4.41411e-05	-2.03447e-05	0.00017414	0.000102326
1272.05	4.56422e-05	-2.39167e-06	0.000203604	0.000149502
1273.02	4.39295e-05	1.02222e-05	0.000215779	0.000176833
1273.98	4.44729e-05	1.64772e-05	0.00021468	0.00019154
1274.94	4.5079e-05	1.80065e-05	0.000209935	0.000197497
1275.91	4.48239e-05	1.75374e-05	0.000208467	0.000188385
1276.87	3.77537e-05	1.63509e-05	0.000209903	0.000168195
1277.84	3.34177e-05	1.46579e-05	0.000213952	0.000142733
1278.8	4.48029e-05	1.23576e-05	0.000217336	0.000109719
1279.77	5.17664e-05	1.10292e-05	0.000219604	7.50551e-05
1280.73	4.78614e-05	1.25277e-05	0.000218963	4.54694e-05
1281.7	4.97579e-05	1.70426e-05	0.00021	2.40369e-05
1282.66	4.992e-05	2.12211e-05	0.000188961	7.36257e-06
1283.62	3.93973e-05	2.09245e-05	0.000154234	-9.00265e-06
1284.59	2.67921e-05	1.55369e-05	0.000109877	-2.53126e-05
1285.55	1.89549e-05	7.28877e-06	6.62872e-05	-3.5247e-05
1286.52	5.17635e-06	-3.86519e-06	2.6226e-05	-3.9965e-05
1287.48	-1.34155e-05	-1.755e-05	-2.52792e-06	-3.89367e-05
1288.45	-1.8533e-05	-2.87424e-05	-1.40021e-05	-2.60514e-05
1289.41	-1.54899e-05	-3.28098e-05	-1.54703e-05	-6.69122e-06
1290.37	-1.94033e-05	-3.05855e-05	-7.79087e-06	1.17196e-05
1291.34	-2.37742e-05	-2.72663e-05	3.51243e-06	2.32911e-05
1292.3	-2.34123e-05	-2.52863e-05	1.39148e-05	2.05989e-05
1293.27	-2.44029e-05	-2.57779e-05	2.2549e-05	7.88797e-06
1294.23	-2.50566e-05	-2.73485e-05	3.07165e-05	-5.72827e-06
1295.2	-2.15564e-05	-2.91622e-05	4.08604e-05	-1.73794e-05
1296.16	-1.44081e-05	-3.28144e-05	5.05748e-05	-2.56523e-05
1297.13	-3.29316e-07	-3.58851e-05	5.93956e-05	-2.89185e-05
1298.09	1.62655e-05	-3.39102e-05	6.47728e-05	-3.07275e-05
1299.05	2.06568e-05	-2.47364e-05	6.56972e-05	-3.26137e-05
1300.02	2.90129e-05	-1.02379e-05	6.64107e-05	-3.08733e-05
1300.98	5.20436e-05	7.75298e-06	6.88808e-05	-2.50316e-05
1301.95	7.16725e-05	2.67237e-05	7.6664e-05	-1.20304e-05
1302.91	8.46984e-05	4.43401e-05	8.48475e-05	1.21599e-05
1303.88	9.37243e-05	6.11575e-05	8.55553e-05	4.93994e-05
1304.84	9.01937e-05	7.45449e-05	8.14998e-05	8.55846e-05
1305.81	8.43848e-05	8.27265e-05	7.28647e-05	0.000109212
1306.77	8.20931e-05	8.46543e-05	6.34849e-05	0.000119966
1307.73	8.2522e-05	7.9894e-05	5.8008e-05	0.00012609
1308.7	8.19746e-05	7.06521e-05	5.5051e-05	0.000132864
1309.66	5.8336e-05	5.84943e-05	5.28104e-05	0.00014002
1310.63	2.59319e-05	4.46604e-05	4.7469e-05	0.000150289
1311.59	1.37623e-05	3.2319e-05	3.96116e-05	0.00016366
1312.56	1.91331e-05	2.65292e-05	3.46026e-05	0.000175838
1313.52	2.87579e-05	2.84145e-05	3.09751e-05	0.000180532
1314.49	3.77615e-05	3.70542e-05	2.83139e-05	0.000175659
1315.45	4.18005e-05	4.76924e-05	3.04733e-05	0.000165471
1316.41	4.23576e-05	5.41368e-05	3.69112e-05	0.000153881
1317.38	4.14685e-05	5.55042e-05	4.21014e-05	0.000138857
1318.34	4.05764e-05	5.21435e-05	4.25539e-05	0.000125373
1319.31	2.99564e-05	4.49928e-05	4.05628e-05	0.000110918
1320.27	1.49646e-05	3.54738e-05	4.02692e-05	9.49776e-05
1321.24	1.11685e-05	2.33382e-05	4.29068e-05	8.04174e-05
1322.2	1.23445e-05	9.11899e-06	4.70572e-05	6.34892e-05
1323.16	8.13865e-06	-5.03035e-06	5.49532e-05	4.93485e-05
1324.13	-3.90456e-06	-1.65276e-05	6.79674e-05	3.72172e-05
1325.09	-1.15626e-05	-2.23903e-05	8.38819e-05	2.28281e-05
1326.06	-2.91273e-06	-2.10349e-05	9.89156e-05	8.80892e-06
1327.02	6.42018e-06	-1.39954e-05	0.000113507	-8.53886e-06
1327.99	7.90793e-06	-5.25858e-06	0.0001258	-3.04627e-05
1328.95	8.28786e-06	7.94803e-07	0.000135371	-5.58917e-05
1329.92	1.12469e-05	2.81122e-06	0.000149916	-7.65736e-05
1330.88	2.41531e-05	1.10413e-06	0.000174513	-8.33119e-05
1331.84	3.74687e-05	-7.38323e-07	0.000199518	-7.60405e-05
1332.81	3.98353e-05	-4.48132e-07	0.000205391	-6.16372e-05
1333.77	4.57334e-05	2.62897e-06	0.000188413	-4.19954e-05
1334.74	5.22083e-05	9.14468e-06	0.000159832	-1.21748e-05
1335.7	5.31287e-05	1.66144e-05	0.000131681	2.23323e-05
1336.67	5.78377e-05	2.19743e-05	0.000112156	5.74301e-05
1337.63	5.79456e-05	2.25759e-05	9.49098e-05	8.38394e-05
1338.6	5.66022e-05	1.90712e-05	7.47746e-05	9.41413e-05
1339.56	6.25182e-05	1.42921e-05	5.83048e-05	8.99532e-05
1340.52	6.58471e-05	1.23175e-05	4.59164e-05	7.46589e-05
1341.49	6.06591e-05	1.60829e-05	3.91376e-05	5.57545e-05
1342.45	5.38545e-05	2.14185e-05	3.47288e-05	3.57129e-05
1343.42	4.21522e-05	2.03749e-05	2.0523e-05	8.32982e-06
1344.38	3.55118e-05	7.80076e-06	-5.52825e-06	-2.41262e-05
1345.35	4.20586e-05	-9.42687e-06	-3.36249e-05	-5.1559e-05
1346.31	4.961e-05	-1.82239e-05	-5.02036e-05	-7.02039e-05
1347.27	6.52452e-05	-1.62054e-05	-4.70603e-05	-7.83609e-05
1348.24	8.34317e-05	-8.36932e-06	-2.5394e-05	-7.826e-05
1349.2	9.13558e-05	5.87691e-07	4.59124e-06	-7.54211e-05
1350.17	9.85223e-05	7.92626e-06	3.03953e-05	-6.55773e-05
1351.13	0.000101524	1.41985e-05	4.36328e-05	-4.65152e-05
1352.1	9.12724e-05	1.79018e-05	4.04207e-05	-2.99977e-05
1353.06	7.51635e-05	1.75316e-05	2.27145e-05	-2.18652e-05
1354.03	6.41917e-05	1.52662e-05	-4.65393e-07	-1.75469e-05
1354.99	5.97434e-05	1.18866e-05	-2.01549e-05	-1.40457e-05
1355.95	5.71176e-05	7.02033e-06	-3.19554e-05	-8.87183e-06
1356.92	5.43797e-05	1.86675e-06	-3.39002e-05	-4.43766e-06
1357.88	5.34758e-05	2.48937e-07	-2.80783e-05	-3.55839e-06
1358.85	4.39788e-05	3.55612e-06	-2.71939e-05	-1.13124e-05
1359.81	2.50676e-05	-1.80361e-06	-4.70028e-05	-3.04376e-05
1360.78	1.44949e-05	-1.20864e-05	-6.57993e-05	-4.36729e-05
1361.74	9.5724e-06	-5.46e-06	-5.71676e-05	-3.65506e-05
1362.71	1.85929e-05	9.12496e-06	-3.82054e-05	-2.21197e-05
1363.67	3.25563e-05	2.10063e-05	-2.06202e-05	-1.11995e-05
1364.63	2.96093e-05	3.24807e-05	-2.32171e-06	-3.85633e-06
1365.6	2.68238e-05	4.15228e-05	9.51101e-06	-2.54649e-06
1366.56	2.04674e-05	4.46088e-05	1.21365e-05	-6.66834e-06
1367.53	1.19328e-05	4.1315e-05	1.25525e-05	-1.80876e-05
1368.49	1.26257e-05	3.56001e-05	1.97676e-05	-2.44064e-05
1369.46	1.03089e-05	2.89004e-05	2.89153e-05	-1.93595e-05
1370.42	4.99811e-06	2.02049e-05	2.84263e-05	-9.87458e-06
1371.38	2.80243e-06	1.39567e-05	3.08346e-05	9.92173e-06
1372.35	8.37396e-06	1.29003e-05	4.96615e-05	4.06201e-05
1373.31	2.50083e-05	1.20188e-05	7.22439e-05	7.75173e-05
1374.28	3.19977e-05	1.07248e-05	8.90171e-05	0.000119079
1375.24	2.73212e-05	1.10156e-05	0.000100081	0.00015628
1376.21	2.44991e-05	9.88013e-06	9.81393e-05	0.00017675
1377.17	1.81103e-05	5.2272e-06	7.84044e-05	0.000174654
1378.14	7.75281e-06	-2.82367e-06	4.82846e-05	0.000151725
1379.1	-6.70332e-06	-1.81757e-05	2.10219e-05	0.000113136
1380.06	-2.369e-05	-4.26092e-05	4.65524e-06	6.49484e-05
1381.03	-3.53334e-05	-5.26941e-05	8.14935e-07	1.83833e-05
1381.99	-4.33472e-05	-3.68341e-05	9.27193e-06	-2.18338e-05
1382.96	-4.01967e-05	-2.29227e-05	2.00201e-05	-5.9164e-05
1383.92	-3.81721e-05	-2.11134e-05	2.33037e-05	-0.000101727
1384.89	-5.36019e-05	-2.16007e-05	1.49431e-05	-0.000150677
1385.85	-7.80848e-05	-2.67576e-05	-1.42593e-05	-0.000205627
1386.82	-0.000110731	-4.53734e-05	-6.39222e-05	-0.000262106
1387.78	-0.000148469	-7.05996e-05	-0.000122873	-0.000315129
1388.74	-0.000172937	-9.46006e-05	-0.000182321	-0.00036573
1389.71	-0.000175238	-0.000115661	-0.000214458	-0.000398164
1390.67	-0.000166775	-0.000118209	-0.000193562	-0.000389562
1391.64	-0.000147682	-9.55592e-05	-0.000143241	-0.000356368
1392.6	-0.00012274	-6.38361e-05	-9.99551e-05	-0.000328607
1393.57	-9.86276e-05	-3.77731e-05	-7.51287e-05	-0.00030886
1394.53	-7.25775e-05	-1.81613e-05	-6.09514e-05	-0.000285189
1395.5	-5.9757e-05	-2.35477e-06	-5.0011e-05	-0.000257135
1396.46	-5.0015e-05	8.19094e-06	-3.85334e-05	-0.000240523
1397.42	-4.39848e-05	1.1695e-05	-2.5136e-05	-0.000238656
1398.39	-4.34777e-05	1.09422e-05	-1.10172e-05	-0.00024593
1399.35	-4.15535e-05	7.66584e-06	4.38822e-06	-0.000251415
1400.32	-3.34362e-05	5.7741e-06	2.15677e-05	-0.000248217
1401.28	-9.95642e-06	6.98648e-06	3.94172e-05	-0.000234234
1402.25	6.98164e-06	9.19263e-06	5.9437e-05	-0.000217644
1403.21	7.47332e-06	1.2962e-05	8.12904e-05	-0.000201099
1404.17	5.22576e-06	1.70471e-05	0.000103631	-0.00018302
1405.14	9.39569e-06	2.02001e-05	0.000125926	-0.000162925
1406.1	1.89433e-05	2.27243e-05	0.000147191	-0.000137079
1407.07	2.90674e-05	2.43119e-05	0.000164206	-0.000107717
1408.03	2.6759e-05	2.55189e-05	0.000175919	-7.89282e-05
1409	2.68196e-05	2.61057e-05	0.000183551	-5.57702e-05
1409.96	3.49931e-05	2.61738e-05	0.000186481	-3.93742e-05
1410.93	4.11596e-05	2.68515e-05	0.000187317	-2.82664e-05
1411.89	4.41902e-05	2.63839e-05	0.000185026	-1.86048e-05
1412.85	3.78299e-05	2.45335e-05	0.000177163	-9.47312e-06
1413.82	2.79849e-05	2.43882e-05	0.00016805	-6.95439e-06
1414.78	2.39728e-05	2.58961e-05	0.000160977	-8.2776e-06
1415.75	2.30641e-05	2.63921e-05	0.000157102	-9.14816e-06
1416.71	2.68508e-05	2.63373e-05	0.000158126	-5.45369e-06
1417.68	2.25696e-05	2.37516e-05	0.000163728	6.64078e-07
1418.64	9.53702e-06	1.71817e-05	0.000168841	3.76791e-06
1419.61	-5.40167e-06	9.40479e-06	0.000167751	1.00844e-05
1420.57	-2.06337e-05	4.06404e-06	0.000164474	1.84046e-05
1421.53	-4.86026e-06	1.02214e-06	0.000161913	2.73652e-05
1422.5	3.35362e-06	-3.82736e-06	0.000151394	3.52549e-05
1423.46	6.25825e-06	-1.28218e-05	0.000124265	3.03823e-05
1424.43	3.87579e-06	-2.34386e-05	8.43471e-05	8.68478e-06
1425.39	-1.2273e-05	-2.93737e-05	4.75561e-05	-2.34235e-05
1426.36	-2.10943e-05	-2.89921e-05	2.01569e-05	-6.47115e-05
1427.32	-3.07774e-05	-2.88803e-05	-6.10097e-06	-0.000106336
1428.28	-4.54483e-05	-3.31443e-05	-3.5798e-05	-0.000144069
1429.25	-6.79005e-05	-3.96114e-05	-6.26723e-05	-0.000176972
1430.21	-8.65192e-05	-4.64065e-05	-7.96014e-05	-0.000202219
1431.18	-0.00010098	-5.32664e-05	-8.98332e-05	-0.000221356
1432.14	-0.000110783	-6.08226e-05	-0.000100633	-0.000240243
1433.11	-0.000120902	-6.83882e-05	-0.000113503	-0.000269752
1434.07	-0.00013267	-7.44681e-05	-0.000128427	-0.000316383
1435.04	-0.00014541	-8.40182e-05	-0.000147311	-0.000375628
1436	-0.000145534	-0.000101104	-0.000167309	-0.000433498
1436.96	-0.000160252	-0.000121892	-0.0001764	-0.000478915
1437.93	-0.000204594	-0.00013359	-0.000157531	-0.000493569
1438.89	-0.000192318	-0.000123729	-0.000104057	-0.000474898
1439.86	-0.000154133	-9.04806e-05	-2.51221e-05	-0.000411831
1440.82	-0.000118695	-4.98518e-05	5.54383e-05	-0.000297753
1441.79	-7.9718e-05	-2.04998e-05	0.00010955	-0.000171796
1442.75	-6.11589e-05	-8.14761e-06	0.000129613	-7.77502e-05
1443.72	-5.22929e-05	-6.88398e-06	0.00013142	-2.30178e-05
1444.68	-3.70079e-05	-9.13936e-06	0.000129487	7.79095e-06
1445.64	-2.06983e-05	-1.19897e-05	0.000128679	2.59368e-05
1446.61	-1.4382e-05	-1.43697e-05	0.000120459	3.46655e-05
1447.57	-1.43056e-05	-1.67442e-05	9.73656e-05	3.12337e-05
1448.54	-2.19676e-05	-1.83215e-05	6.35141e-05	5.72734e-06
1449.5	-2.10763e-05	-1.71169e-05	2.99846e-05	-4.43761e-05
1450.47	-1.54552e-05	-1.29769e-05	5.48857e-06	-0.00010123
1451.43	-2.0981e-05	-1.23155e-05	-1.7314e-05	-0.000151174
1452.4	-2.90123e-05	-2.01712e-05	-4.61181e-05	-0.000189045
1453.36	-3.58384e-05	-3.05463e-05	-7.33093e-05	-0.000204604
1454.32	-1.81803e-05	-3.41357e-05	-8.87866e-05	-0.000197173
1455.29	-1.66602e-06	-2.81061e-05	-9.37534e-05	-0.000172811
1456.25	1.12444e-05	-1.61963e-05	-9.48139e-05	-0.000150194
1457.22	1.49346e-05	1.9328e-06	-9.10947e-05	-0.000114948
1458.18	-4.02894e-06	2.75973e-05	-8.58203e-05	-5.31993e-05
1459.15	-1.2555e-06	5.45438e-05	-8.40268e-05	5.67315e-06
1460.11	4.17884e-06	7.65279e-05	-8.01645e-05	4.5899e-05
1461.07	1.23646e-05	8.70523e-05	-6.8284e-05	6.98243e-05
1462.04	1.26221e-05	8.59849e-05	-5.35928e-05	7.45951e-05
1463	8.32952e-06	7.87719e-05	-4.51136e-05	4.98285e-05
1463.97	9.01716e-08	6.6565e-05	-4.56253e-05	-1.71567e-06
1464.93	-2.63448e-05	4.73812e-05	-5.21365e-05	-7.08962e-05
1465.9	-5.06596e-05	2.53367e-05	-5.202e-05	-0.00014436
1466.86	-3.76027e-05	1.32625e-05	-3.98765e-05	-0.000202821
1467.83	-2.80749e-05	1.31743e-05	-2.63314e-05	-0.000241261
1468.79	-3.36161e-05	1.7421e-05	-1.90268e-05	-0.000258338
1469.75	-2.71635e-05	2.03589e-05	-1.39133e-05	-0.000248279
1470.72	-2.67092e-05	1.81054e-05	-1.21342e-05	-0.000215428
1471.68	-3.26065e-05	1.20664e-05	-1.50842e-05	-0.000180606
1472.65	-3.63028e-05	5.8935e-06	-2.20126e-05	-0.00016018
1473.61	-2.50603e-05	1.92521e-06	-2.80573e-05	-0.000155056
1474.58	-3.08929e-05	-4.64077e-07	-2.71448e-05	-0.000150854
1475.54	-3.88618e-05	-1.75674e-06	-2.39945e-05	-0.000144565
1476.51	-3.03209e-05	-2.42273e-06	-2.17451e-05	-0.000140142
1477.47	-3.50087e-05	-2.08776e-06	-1.87849e-05	-0.000126313
1478.43	-2.93461e-05	-1.9003e-06	-1.5354e-05	-0.000108752
1479.4	-2.49456e-05	-1.97679e-06	-1.18633e-05	-9.12411e-05
1480.36	-2.58667e-05	-1.46008e-06	-7.6862e-06	-7.51818e-05
1481.33	-3.16175e-05	-1.38989e-06	-2.51502e-06	-6.42175e-05
1482.29	-4.29316e-05	-1.15644e-06	1.71192e-06	-5.2646e-05
1483.26	-4.07716e-05	-5.64353e-07	4.42908e-06	-4.1505e-05
1484.22	-2.96156e-05	-8.36986e-07	7.28708e-06	-3.49236e-05
1485.18	-2.42197e-05	-1.48128e-06	8.38045e-06	-2.99153e-05
1486.15	-3.29206e-05	-1.68724e-06	6.79503e-06	-2.9439e-05
1487.11	-4.36308e-05	-2.72201e-06	5.19179e-07	-3.88932e-05
1488.08	-5.2368e-05	-4.80568e-06	-1.28025e-05	-5.363e-05
1489.04	-5.0316e-05	-6.61381e-06	-3.06984e-05	-7.17561e-05
1490.01	-4.40301e-05	-9.22411e-06	-4.60674e-05	-8.90652e-05
1490.97	-5.24344e-05	-1.26566e-05	-5.28723e-05	-0.000104348
1491.94	-5.20145e-05	-1.47746e-05	-5.07178e-05	-0.000117556
1492.9	-4.30652e-05	-1.65264e-05	-3.56183e-05	-0.000122628
1493.86	-3.71938e-05	-1.74664e-05	-1.17317e-05	-0.000118817
1494.83	-2.13346e-05	-1.60896e-05	5.93479e-06	-0.000126196
1495.79	9.67762e-06	-1.23863e-05	1.24884e-05	-0.000164635
1496.76	5.87714e-06	-7.99196e-06	2.03825e-05	-0.000209765
1497.72	-1.00927e-05	-3.37955e-06	3.6439e-05	-0.000218469
1498.69	1.25177e-05	-3.87023e-06	5.32379e-05	-0.00017964
1499.65	1.3163e-05	-7.38102e-06	6.77188e-05	-0.000107486
1500.62	1.38447e-05	-4.15817e-06	7.61148e-05	-3.8374e-05
1501.58	2.67869e-05	-3.14203e-07	7.44519e-05	1.67448e-05
1502.54	2.42549e-05	2.10412e-06	6.79391e-05	7.09638e-05
1503.51	2.04738e-05	4.69562e-06	5.87564e-05	0.000122014
1504.47	2.04075e-05	6.22859e-06	4.4647e-05	0.000158718
1505.44	3.54131e-05	7.59765e-06	2.714e-05	0.000178973
1506.4	4.36888e-05	7.00322e-06	7.29798e-06	0.000182805
1507.37	2.06506e-05	5.48614e-06	-1.32961e-05	0.000175024
1508.33	-1.92174e-05	4.45754e-06	-3.42788e-05	0.000156202
1509.29	-2.87946e-05	4.7725e-06	-5.65833e-05	0.000124166
1510.26	-1.66873e-05	6.35921e-06	-7.90641e-05	8.82156e-05
1511.22	-1.00689e-05	9.45084e-06	-0.000102881	5.03334e-05
1512.19	-6.27064e-06	1.36317e-05	-0.000129919	9.68571e-06
1513.15	-1.65401e-05	1.8929e-05	-0.000157854	-3.05369e-05
1514.12	-1.18938e-05	2.48826e-05	-0.000175195	-6.09009e-05
1515.08	3.12015e-06	3.05866e-05	-0.000164944	-7.34131e-05
1516.05	1.98323e-05	3.56048e-05	-0.000123265	-7.8385e-05
1517.01	4.59593e-05	4.02454e-05	-6.60692e-05	-9.89951e-05
1517.97	3.94201e-05	4.62179e-05	-1.21931e-05	-0.000110977
1518.94	2.70385e-05	4.63127e-05	2.56889e-05	-7.93076e-05
1519.9	3.48298e-05	3.55371e-05	2.91734e-05	-4.03017e-05
1520.87	3.26645e-05	2.1516e-05	-1.70496e-05	-2.49821e-05
1521.83	-1.9534e-06	6.56659e-06	-9.12453e-05	-3.5209e-05
1522.8	-2.96877e-05	-7.65437e-06	-0.000160536	-5.93685e-05
1523.76	-3.36183e-05	-1.48331e-05	-0.000217296	-8.48086e-05
1524.73	-3.47087e-05	-1.66544e-05	-0.000255994	-9.94129e-05
1525.69	-4.74843e-05	-1.50118e-05	-0.000278207	-8.89509e-05
1526.65	-4.84193e-05	-7.90884e-06	-0.000279987	-5.26663e-05
1527.62	-2.34311e-05	1.65283e-06	-0.000256647	-3.0841e-06
1528.58	-1.89613e-05	1.22244e-05	-0.000208057	5.67488e-05
1529.55	-1.27875e-05	2.27145e-05	-0.000132716	0.000120214
1530.51	1.02096e-05	3.1384e-05	-2.90115e-05	0.00016952
1531.48	3.10739e-05	3.90627e-05	0.000100242	0.00020475
1532.44	5.07757e-05	4.84097e-05	0.000246064	0.000223901
1533.41	7.19935e-05	6.46085e-05	0.000399201	0.000215711
1534.37	7.39095e-05	8.89107e-05	0.000547741	0.000187367
1535.33	8.13077e-05	0.000118058	0.000675873	0.000143959
1536.3	0.000114985	0.000150239	0.000779746	9.86694e-05
1537.26	0.000143411	0.000188233	0.000850394	6.15435e-05
1538.23	0.00018067	0.000231966	0.000880174	2.83919e-05
1539.19	0.000210996	0.000276508	0.000869085	3.96754e-06
1540.16	0.000183137	0.000315697	0.000813941	-3.02493e-05
1541.12	0.000145908	0.00034327	0.000717866	-9.47655e-05
1542.08	0.000121649	0.000353262	0.000582192	-0.000178635
1543.05	7.46414e-05	0.000339483	0.000410594	-0.000281134
1544.01	3.60022e-05	0.000309818	0.00021799	-0.000396219
1544.98	1.1465e-06	0.000268854	1.52842e-05	-0.000489412
1545.94	-5.70977e-05	0.000215738	-0.000175642	-0.000529242
1546.91	-9.37827e-05	0.000157822	-0.000328569	-0.000526315
1547.87	-0.000116346	0.000100898	-0.000437969	-0.000474839
1548.84	-0.000139047	5.47851e-05	-0.00050336	-0.000397464
1549.8	-0.000136032	2.20568e-05	-0.000527341	-0.000340728
1550.76	-0.000121253	5.86194e-06	-0.000528613	-0.000334654
1551.73	-8.13933e-05	1.18891e-05	-0.000520432	-0.000408808
1552.69	-1.57529e-05	2.71714e-05	-0.000497193	-0.000551504
1553.66	5.23425e-05	4.84751e-05	-0.000455845	-0.000704418
1554.62	9.08696e-05	7.43781e-05	-0.000393763	-0.000840997
1555.59	0.000103518	0.000104437	-0.000323086	-0.000937243
1556.55	0.000141493	0.000129755	-0.000254469	-0.000988991
1557.52	0.000164417	0.000144537	-0.000188945	-0.00100637
1558.48	0.000139674	0.000151512	-0.000136577	-0.000990257
1559.44	0.000122876	0.000151328	-0.000100489	-0.00096169
1560.41	0.000131963	0.000149869	-6.65243e-05	-0.000918389
1561.37	0.000130476	0.000147255	-2.99683e-05	-0.00086337
1562.34	0.000151796	0.000145538	1.98384e-06	-0.00081211
1563.3	0.000157913	0.000146866	2.85244e-05	-0.000753889
1564.27	0.000153737	0.000145838	5.21659e-05	-0.000675933
1565.23	0.000160696	0.000144278	7.29234e-05	-0.0005912
1566.19	0.000155997	0.000145449	9.19605e-05	-0.000505346
1567.16	0.000152185	0.000147029	0.00011347	-0.000422031
1568.12	0.000139284	0.000148381	0.000134228	-0.000358875
1569.09	0.000130708	0.000147763	0.000148572	-0.00031325
1570.05	0.000126171	0.000144002	0.000157598	-0.000285141
1571.02	0.000119698	0.000139853	0.000162745	-0.000269269
1571.98	0.00012025	0.000134798	0.000165911	-0.00025761
1572.95	0.000106196	0.000128325	0.000169517	-0.000244531
1573.91	0.000100695	0.000124053	0.000174442	-0.000239076
1574.87	0.00010962	0.000121866	0.000179326	-0.000237794
1575.84	0.000118145	0.000121266	0.000180782	-0.000235347
1576.8	9.96605e-05	0.000119709	0.000181377	-0.000235759
1577.77	9.83899e-05	0.000119836	0.000182541	-0.000235117
1578.73	0.000126194	0.000122292	0.000185074	-0.00023941
1579.7	0.000131528	0.000126921	0.000190189	-0.000253987
1580.66	0.000132241	0.000135103	0.000197045	-0.000270253
1581.63	0.000127948	0.000140698	0.000205564	-0.000278316
1582.59	0.000117795	0.000143052	0.000213891	-0.000284657
1583.55	0.000109879	0.000144523	0.000223297	-0.000286305
1584.52	0.000101785	0.000145256	0.000232271	-0.000279774
1585.48	9.72345e-05	0.000144245	0.000236296	-0.000266828
1586.45	8.7716e-05	0.000139172	0.000233985	-0.000245028
1587.41	7.31181e-05	0.000133025	0.000228208	-0.000209212
1588.38	6.43558e-05	0.000128517	0.000220884	-0.000165945
1589.34	6.70563e-05	0.000123582	0.000211871	-0.000129274
1590.31	6.82712e-05	0.000118524	0.000203684	-9.59868e-05
1591.27	6.25102e-05	0.000113358	0.000196363	-6.69665e-05
1592.23	5.37921e-05	0.000106391	0.000189828	-3.98507e-05
1593.2	4.42389e-05	9.83683e-05	0.000184526	-1.12665e-05
1594.16	3.36876e-05	9.03208e-05	0.000179508	1.46018e-05
1595.13	2.4488e-05	8.20134e-05	0.000173154	4.08289e-05
1596.09	1.99528e-05	7.4832e-05	0.00016532	6.20273e-05
1597.06	1.53646e-05	6.94548e-05	0.000160979	7.23513e-05
1598.02	1.61677e-05	6.65709e-05	0.000166335	8.14222e-05
1598.98	2.52903e-05	6.49082e-05	0.00018194	8.40569e-05
1599.95	2.04018e-05	6.18794e-05	0.00019944	7.41501e-05
1600.91	7.27739e-07	5.44025e-05	0.000207799	4.99078e-05
1601.88	-1.66937e-05	3.93935e-05	0.000204623	1.7783e-05
1602.84	-2.64209e-05	2.11214e-05	0.00019474	-9.04258e-06
1603.81	-3.19912e-05	7.37635e-06	0.000178245	-2.5463e-05
1604.77	-3.49009e-05	-2.47591e-06	0.000150734	-3.18977e-05
1605.74	-4.00659e-05	-1.27042e-05	0.000113116	-2.91637e-05
1606.7	-4.40257e-05	-2.07593e-05	7.60032e-05	-2.02749e-05
1607.66	-3.71258e-05	-2.3243e-05	5.17161e-05	-6.71795e-07
1608.63	-2.55275e-05	-1.78708e-05	4.04026e-05	2.72997e-05
1609.59	-2.1829e-05	-5.42658e-06	3.91834e-05	4.91825e-05
1610.56	-3.10164e-05	1.16732e-05	4.49613e-05	5.89049e-05
1611.52	-4.09147e-05	2.855e-05	5.15288e-05	4.85068e-05
1612.49	-4.0667e-05	4.12405e-05	5.65861e-05	1.92082e-05
1613.45	-4.30374e-05	4.46723e-05	5.97506e-05	-3.18778e-05
1614.42	-5.53435e-05	3.64201e-05	6.22386e-05	-0.000109294
1615.38	-7.74101e-05	2.43251e-05	6.24004e-05	-0.000202161
1616.34	-0.000106343	1.37353e-05	5.13583e-05	-0.000287973
1617.31	-0.000134611	7.63584e-06	1.84746e-05	-0.000367129
1618.27	-0.000119645	7.8935e-06	-3.334e-05	-0.000434918
1619.24	-8.60245e-05	1.33978e-05	-9.05718e-05	-0.000491651
1620.2	-7.64419e-05	1.75066e-05	-0.000131212	-0.000543637
1621.17	-6.84533e-05	1.78581e-05	-0.000141778	-0.000571025
1622.13	-6.82223e-05	1.65963e-05	-0.000119638	-0.000575241
1623.09	-4.51338e-05	1.232e-05	-7.47595e-05	-0.000563156
1624.06	-1.69192e-05	2.96667e-06	-2.4091e-05	-0.000521832
1625.02	6.44063e-07	-5.5889e-06	2.76618e-05	-0.00045001
1625.99	3.13026e-05	-4.80914e-06	7.62298e-05	-0.000357658
1626.95	4.97627e-05	3.71666e-06	0.000113453	-0.000267007
1627.92	6.45389e-05	2.08693e-05	0.000139347	-0.000173635
1628.88	8.81638e-05	4.2217e-05	0.000153006	-7.28548e-05
1629.85	0.000117753	7.21324e-05	0.000163657	1.53895e-05
1630.81	0.000148445	0.000113198	0.000179062	0.000107514
1631.77	0.000167082	0.000162757	0.000197425	0.000196084
1632.74	0.000160611	0.000223684	0.000217551	0.0002655
1633.7	0.000154025	0.000288169	0.00024002	0.000321127
1634.67	0.000161657	0.000344201	0.000248511	0.000362236
1635.63	0.00010855	0.000373348	0.000219079	0.000392509
1636.6	-8.37282e-06	0.000367632	0.000143057	0.00038587
1637.56	-5.7221e-05	0.000330343	2.86592e-05	0.000380236
1638.53	-8.81669e-05	0.000279908	-8.3971e-05	0.00042352
1639.49	-0.000121481	0.000235429	-0.000146365	0.000485163
1640.45	-0.000109064	0.000198337	-0.00014477	0.000595819
1641.42	-5.74131e-05	0.000180873	-9.61327e-05	0.000735973
1642.38	9.34025e-07	0.000166267	-3.12865e-05	0.000829053
1643.35	3.75084e-05	0.000146406	1.87165e-05	0.000872381
1644.31	4.98105e-05	0.000126366	2.36464e-05	0.000882926
1645.28	5.67689e-05	9.80853e-05	-1.52922e-05	0.000866632
1646.24	2.94952e-05	6.25342e-05	-8.18004e-05	0.000788868
1647.2	-4.86748e-05	3.99619e-05	-0.00016403	0.000676758
1648.17	-9.0245e-05	3.94752e-05	-0.00024816	0.000537949
1649.13	-0.000128974	3.95882e-05	-0.000335338	0.000367316
1650.1	-0.000192707	2.13154e-05	-0.000415378	0.00020302
1651.06	-0.000255855	-4.34871e-05	-0.000457746	6.51046e-05
1652.03	-0.00031516	-0.000159561	-0.000461671	-4.6337e-05
1652.99	-0.000395063	-0.000313824	-0.000468251	-0.000106371
1653.96	-0.000496977	-0.000474882	-0.000506767	-0.000152097
1654.92	-0.000517061	-0.000586076	-0.000575957	-0.000244307
1655.88	-0.000482816	-0.000609584	-0.000604338	-0.000294201
1656.85	-0.000405204	-0.000541906	-0.000536713	-0.000249763
1657.81	-0.000299147	-0.000406996	-0.000376736	-0.000161784
1658.78	-0.000171439	-0.000265742	-0.00016592	-7.00453e-05
1659.74	-4.08612e-05	-0.000159859	3.81364e-05	-5.30351e-07
1660.71	4.42698e-05	-9.5123e-05	0.00020789	-1.50132e-05
1661.67	6.88521e-05	-5.99817e-05	0.000338952	-9.1138e-05
1662.64	7.25204e-05	-4.95888e-05	0.000430392	-0.000200366
1663.6	6.23859e-05	-5.26731e-05	0.000472384	-0.000323174
1664.56	6.82715e-05	-6.98249e-05	0.000452899	-0.000387955
1665.53	7.80445e-05	-9.24392e-05	0.000376737	-0.000394058
1666.49	6.0982e-05	-9.76992e-05	0.000286713	-0.000338851
1667.46	5.01766e-05	-8.00841e-05	0.00021303	-0.000245782
1668.42	5.65599e-05	-4.93951e-05	0.000160599	-0.000153475
1669.39	6.94974e-05	-2.17044e-05	0.000128828	-6.76873e-05
1670.35	6.04091e-05	-2.01652e-06	0.000115027	-1.97721e-05
1671.32	4.77071e-05	5.55546e-06	0.000124635	-9.82893e-06
1672.28	2.92916e-05	-2.56173e-06	0.000152854	-3.79517e-05
1673.24	-2.60183e-06	-2.38371e-05	0.000161615	-0.000126121
1674.21	-4.57521e-05	-6.08382e-05	0.000127051	-0.000237833
1675.17	-9.18907e-05	-0.000108327	4.71328e-05	-0.000351985
1676.14	-0.000136506	-0.000149258	-5.54263e-05	-0.000446878
1677.1	-0.000145246	-0.000173738	-0.000137811	-0.000482668
1678.07	-0.000131275	-0.000179489	-0.000175393	-0.000470749
1679.03	-0.000127003	-0.00016602	-0.000158307	-0.000415978
1679.99	-9.79784e-05	-0.000139125	-0.000109362	-0.000335776
1680.96	-5.84952e-05	-0.000103509	-5.22014e-05	-0.000226506
1681.92	-1.40232e-05	-6.52599e-05	2.44681e-06	-9.88269e-05
1682.89	5.24556e-05	-2.73854e-05	5.23934e-05	3.44827e-05
1683.85	9.51388e-05	1.02122e-05	9.16033e-05	0.000172026
1684.82	9.69697e-05	3.93798e-05	0.000107234	0.000306451
1685.78	8.30683e-05	4.78619e-05	9.80108e-05	0.000425011
1686.75	9.39715e-05	3.98206e-05	7.42408e-05	0.000486638
1687.71	8.72058e-05	2.63597e-05	5.75588e-05	0.000471625
1688.67	5.83169e-05	1.25589e-05	7.09274e-05	0.000376269
1689.64	4.35865e-05	3.42237e-06	0.000113694	0.000218862
1690.6	3.12475e-05	-1.10201e-06	0.000165796	3.0764e-05
1691.57	6.60295e-06	-5.08039e-06	0.000203751	-0.000158725
1692.53	-1.35042e-05	-2.02413e-05	0.000209386	-0.000331781
1693.5	-1.91288e-05	-4.98666e-05	0.000179748	-0.000467113
1694.46	-2.51267e-05	-7.46475e-05	0.000136457	-0.000552572
1695.43	-2.55934e-05	-6.68563e-05	0.000118036	-0.000578597
1696.39	-4.93625e-05	-3.06352e-05	0.00014858	-0.000532084
1697.35	-6.07245e-05	3.84031e-06	0.000206139	-0.000443271
1698.32	-1.68976e-05	2.26342e-05	0.000257259	-0.000343678
1699.28	1.25729e-05	2.79829e-05	0.000287186	-0.000256593
1700.25	2.77269e-05	2.49163e-05	0.00029882	-0.000186846
1701.21	7.13821e-06	2.07137e-05	0.000299343	-0.000121736
1702.18	2.55332e-05	1.82114e-05	0.000292245	-7.09505e-05
1703.14	6.29251e-05	1.51997e-05	0.00028028	-3.21267e-05
1704.1	7.10074e-05	1.23084e-05	0.000264723	-1.15793e-06
1705.07	6.24499e-05	1.02141e-05	0.000249492	2.26956e-05
1706.03	6.11266e-05	8.49073e-06	0.000236153	4.67092e-05
1707	6.44826e-05	7.36323e-06	0.000222598	6.84762e-05
1707.96	5.45992e-05	6.78918e-06	0.000210305	8.55842e-05
1708.93	5.99795e-05	4.56726e-06	0.00019752	0.00010256
1709.89	6.49056e-05	2.1093e-06	0.000183065	0.00011889
1710.86	5.48907e-05	1.13685e-06	0.00016812	0.000131974
1711.82	5.13163e-05	-2.20328e-07	0.000153427	0.000139676
1712.78	5.90072e-05	-1.53337e-06	0.000138715	0.000144888
1713.75	5.61636e-05	-2.81496e-06	0.000124143	0.00014346
1714.71	4.35728e-05	-3.90235e-06	0.00010976	0.000130214
1715.68	2.87784e-05	-5.28942e-06	9.57177e-05	0.000107302
1716.64	3.06832e-05	-5.15969e-06	8.17187e-05	7.7578e-05
1717.61	3.27271e-05	-5.92201e-06	6.55148e-05	3.87464e-05
1718.57	4.82336e-06	-9.71979e-06	4.97691e-05	-4.49565e-06
1719.54	-1.68493e-06	-1.18208e-05	3.34358e-05	-4.49998e-05
1720.5	9.05484e-06	-1.42235e-05	1.39465e-05	-8.67349e-05
1721.46	1.24396e-05	-1.8458e-05	-8.95711e-06	-0.000134393
1722.43	-2.95891e-06	-2.38102e-05	-3.67321e-05	-0.000184563
1723.39	-1.61174e-05	-3.01689e-05	-6.73901e-05	-0.000228887
1724.36	-1.2242e-05	-3.71128e-05	-9.83901e-05	-0.000269203
1725.32	-1.23849e-05	-4.20219e-05	-0.000127752	-0.000302631
1726.29	-2.19961e-05	-4.09567e-05	-0.00014863	-0.000328408
1727.25	-3.34361e-05	-3.50613e-05	-0.000155836	-0.000347163
1728.22	-2.85115e-05	-2.75568e-05	-0.000151492	-0.000348679
1729.18	-1.50225e-05	-2.00805e-05	-0.000139424	-0.000330357
1730.14	-1.00825e-05	-1.42944e-05	-0.000127808	-0.000301728
1731.11	-9.72043e-06	-9.351e-06	-0.000120356	-0.000267183
1732.07	-5.98505e-06	-5.79198e-06	-0.000118647	-0.000232637
1733.04	-7.56792e-06	-2.99534e-06	-0.000123988	-0.000202226
1734	-1.1077e-05	-1.7922e-06	-0.000132048	-0.000169789
1734.97	-1.60911e-05	-5.39901e-07	-0.000140537	-0.0001281
1735.93	-7.24398e-06	4.2874e-06	-0.000145548	-8.21499e-05
1736.89	2.13421e-05	9.54235e-06	-0.000144768	-3.98816e-05
1737.86	3.8942e-05	1.4092e-05	-0.00013712	1.08985e-05
1738.82	4.47734e-05	1.70061e-05	-0.00012297	6.64754e-05
1739.79	4.75991e-05	1.85263e-05	-0.000107136	0.000119502
1740.75	3.83001e-05	2.00585e-05	-9.09392e-05	0.00017636
1741.72	4.46779e-05	2.01569e-05	-7.64985e-05	0.000229442
1742.68	5.97884e-05	1.86443e-05	-6.47189e-05	0.000271036
1743.65	6.28131e-05	1.66838e-05	-5.63865e-05	0.00030439
1744.61	6.01575e-05	1.37465e-05	-4.97009e-05	0.000326085
1745.57	6.05332e-05	1.1092e-05	-4.11763e-05	0.000336818
1746.54	6.35162e-05	8.27062e-06	-3.37261e-05	0.000341285
1747.5	5.87061e-05	6.06666e-06	-2.94324e-05	0.000338963
1748.47	5.16551e-05	5.44824e-06	-2.54107e-05	0.000336226
1749.43	4.35474e-05	4.26781e-06	-2.11935e-05	0.000335759
1750.4	3.80951e-05	3.11206e-06	-1.79043e-05	0.000332034
1751.36	3.64602e-05	2.45541e-06	-1.50459e-05	0.000325075
1752.33	1.64504e-05	1.01131e-06	-1.13251e-05	0.000314086
1753.29	1.25331e-05	1.09638e-07	-7.68203e-06	0.000293818
1754.25	1.8427e-05	-1.52801e-08	-4.82238e-06	0.000266104
1755.22	1.644e-05	-4.35384e-07	-1.22943e-06	0.000233725
1756.18	1.51181e-05	-1.26585e-06	1.00815e-06	0.000197025
1757.15	9.73459e-06	-2.87758e-06	2.91636e-06	0.000160064
1758.11	3.51222e-06	-4.46473e-06	5.44795e-06	0.000124302
1759.08	6.32917e-06	-5.17544e-06	5.99572e-06	8.94335e-05
1760.04	5.46097e-06	-5.46122e-06	7.30703e-06	5.45432e-05
1761	-9.05706e-07	-6.14139e-06	9.45924e-06	1.76933e-05
1761.97	-5.59842e-06	-7.21812e-06	1.19135e-05	-2.04318e-05
1762.93	-1.93391e-05	-8.37745e-06	1.60777e-05	-5.71989e-05
1763.9	-2.16527e-05	-1.02913e-05	2.03183e-05	-9.6036e-05
1764.86	-2.02309e-05	-1.27177e-05	2.20371e-05	-0.000136805
1765.83	-1.92179e-05	-1.48797e-05	1.96547e-05	-0.000175377
1766.79	-2.04856e-05	-1.56429e-05	1.14172e-05	-0.000208717
1767.76	-1.49269e-05	-1.4453e-05	-6.74961e-07	-0.000230927
1768.72	-1.16043e-05	-1.04167e-05	-1.25343e-05	-0.000234122
1769.68	-1.96507e-05	-2.77259e-06	-2.15669e-05	-0.000216837
1770.65	-1.02238e-05	4.80545e-06	-2.4828e-05	-0.000187707
1771.61	-5.91853e-06	9.45177e-06	-2.26166e-05	-0.000152835
1772.58	-8.50721e-06	1.09214e-05	-1.77907e-05	-0.00011936
1773.54	-1.46722e-05	9.61305e-06	-1.20494e-05	-8.85625e-05
1774.51	-5.10644e-06	7.47383e-06	-7.51082e-06	-6.42895e-05
1775.47	1.25781e-05	5.00586e-06	-4.4202e-06	-4.8175e-05
1776.44	1.06553e-05	3.39443e-06	-1.93398e-06	-3.59577e-05
1777.4	7.45143e-06	2.76431e-06	-8.62469e-07	-2.6699e-05
1778.36	7.95899e-06	2.22992e-06	-5.36734e-07	-1.9952e-05
1779.33	7.56696e-06	1.62011e-06	2.07706e-08	-1.43973e-05
1780.29	5.36352e-06	9.26259e-07	4.81272e-07	-1.12879e-05
1781.26	-1.79938e-06	3.14388e-07	1.16072e-06	-9.95599e-06
1782.22	3.7005e-07	-2.5136e-07	1.76489e-06	-7.91752e-06
1783.19	4.66382e-06	-3.73243e-07	1.22531e-06	-5.42088e-06
1784.15	3.8799e-06	-9.95821e-07	1.37319e-06	-5.43585e-06
1785.12	4.69065e-06	-1.86187e-06	2.30159e-06	-5.71576e-06
1786.08	2.61881e-06	-2.09605e-06	2.98679e-06	-4.18513e-06
1787.04	3.68362e-06	-2.283e-06	3.75599e-06	-3.85234e-06
1788.01	3.60875e-06	-1.91515e-06	3.64189e-06	-3.51954e-06
1788.97	4.02738e-07	-9.29234e-07	3.49594e-06	-2.94387e-06
1789.94	6.17778e-07	-4.00263e-07	2.65196e-06	-2.76562e-06
1790.9	-1.51414e-06	-6.95699e-07	2.10932e-06	-3.27187e-06
1791.87	-5.82707e-06	-8.94802e-07	2.71572e-06	-4.0265e-06
1792.83	-4.87947e-06	-1.28071e-06	2.71016e-06	-4.10219e-06
1793.79	-9.23122e-06	-2.05333e-06	3.62449e-06	-2.02508e-06
1794.76	-2.25849e-06	-2.32906e-06	4.67065e-06	-8.25637e-07
1795.72	3.12541e-06	-2.21488e-06	4.95734e-06	-2.16848e-07
1796.69	-1.86002e-07	-1.73615e-06	4.12495e-06	3.53319e-07
1797.65	2.85246e-06	-1.46935e-06	3.52321e-06	5.75708e-07
1798.62	8.08435e-06	-1.63653e-06	3.38554e-06	1.30595e-06
1799.58	8.30979e-06	-1.90644e-06	2.78903e-06	4.46424e-07
1800.55	3.60166e-06	-2.13752e-06	3.18305e-06	1.59619e-06
1801.51	9.74183e-06	-2.4763e-06	4.09958e-06	2.6245e-06
1802.47	1.24011e-05	-2.26148e-06	4.75856e-06	2.78617e-06
1803.44	7.30277e-06	-1.52839e-06	4.94433e-06	3.99114e-06
1804.4	5.4943e-06	-1.0349e-06	5.05245e-06	5.06913e-06
1805.37	3.35105e-06	-1.09341e-06	4.8335e-06	6.39553e-06
1806.33	-2.77436e-07	-1.34531e-06	5.09458e-06	6.51856e-06
1807.3	-1.65029e-06	-1.57666e-06	5.73603e-06	5.92953e-06
1808.26	8.92128e-07	-1.67142e-06	6.0852e-06	6.04704e-06
1809.23	2.76005e-06	-1.66629e-06	6.01218e-06	5.66777e-06
1810.19	2.97014e-06	-2.29991e-06	5.61189e-06	4.56535e-06
1811.15	-2.36144e-06	-2.88281e-06	5.08299e-06	3.22558e-06
1812.12	-5.89424e-06	-2.72911e-06	3.68728e-06	2.27775e-06
1813.08	-2.71482e-06	-2.1403e-06	2.07543e-06	1.34094e-06
1814.05	-2.64192e-06	-1.51525e-06	1.52537e-06	-8.16131e-08
1815.01	-1.15963e-06	-1.17592e-06	2.24758e-06	-9.74263e-07
1815.98	8.66096e-07	-7.79804e-07	2.57711e-06	-1.9497e-06
1816.94	5.90167e-07	-1.48203e-07	2.09696e-06	-2.46699e-06
1817.9	1.76529e-06	-2.27292e-07	2.09339e-06	-3.44796e-06
1818.87	4.08157e-06	-5.15494e-07	2.36475e-06	-3.86035e-06
1819.83	5.5729e-06	-7.64526e-07	2.64292e-06	-2.98108e-06
1820.8	6.1596e-06	-9.75421e-07	2.43271e-06	-1.79268e-06
1821.76	5.11729e-06	-9.41904e-07	2.06473e-06	-1.74141e-06
1822.73	4.23245e-06	-1.23334e-06	1.90853e-06	-2.64508e-06
1823.69	4.89463e-06	-9.30393e-07	1.68485e-06	-2.30125e-06
1824.66	7.03241e-06	-2.13988e-07	2.51742e-06	-2.44316e-06
1825.62	2.75408e-07	-2.17004e-07	3.12309e-06	-1.97237e-06
1826.58	-7.26993e-06	-3.32662e-07	3.85576e-06	-8.11584e-07
1827.55	4.53303e-06	-8.2234e-07	4.79761e-06	-4.34617e-07
1828.51	1.09312e-05	-1.52129e-06	4.16322e-06	3.17693e-07
1829.48	2.65899e-06	-1.8482e-06	3.48777e-06	3.91059e-07
1830.44	-8.34993e-06	-1.5055e-06	3.37886e-06	-2.64231e-07
1831.41	-1.2243e-05	-3.76138e-07	3.26437e-06	3.39055e-07
1832.37	-3.83725e-06	2.44978e-07	3.0895e-06	8.12047e-08
1833.34	-1.32614e-06	2.87382e-07	3.86568e-06	-1.07087e-06
1834.3	-1.87581e-06	1.87182e-08	4.63162e-06	-1.45568e-06
1835.26	-2.66997e-07	-7.58215e-07	5.02401e-06	-2.10545e-06
1836.23	-5.61454e-07	-1.66442e-06	4.55698e-06	-2.86008e-06
1837.19	1.34052e-06	-2.50413e-06	3.89959e-06	-3.32769e-06
1838.16	1.26993e-06	-2.80672e-06	4.37316e-06	-3.33713e-06
1839.12	-7.24755e-07	-2.7066e-06	5.00244e-06	-3.39626e-06
1840.09	-1.63261e-06	-2.09028e-06	5.55979e-06	-2.94201e-06
1841.05	7.33618e-07	-1.78274e-06	5.55978e-06	-2.20626e-06
1842.01	6.40783e-06	-1.65029e-06	5.7382e-06	-1.97835e-06
1842.98	9.65381e-06	-9.56125e-07	6.67063e-06	-2.53979e-06
1843.94	1.34781e-05	-1.0915e-06	6.58414e-06	-4.81244e-06
1844.91	1.30223e-07	-2.17022e-06	5.46446e-06	-4.78323e-06
1845.87	-7.55026e-06	-2.33882e-06	6.18281e-06	-3.55068e-06
1846.84	6.79915e-06	-2.20893e-06	7.34046e-06	-3.36139e-06
1847.8	5.94469e-06	-2.17924e-06	7.17682e-06	-2.07364e-06
1848.77	-4.32037e-07	-2.02929e-06	7.06369e-06	-6.09237e-07
1849.73	1.98708e-06	-1.86398e-06	7.53354e-06	-3.48207e-07
1850.69	8.82808e-06	-1.81498e-06	7.51721e-06	-4.57017e-07
1851.66	4.44455e-06	-1.84379e-06	7.2438e-06	1.35229e-07
1852.62	-3.96706e-06	-2.16606e-06	6.9132e-06	1.69939e-07
1853.59	-2.24949e-06	-2.80166e-06	5.97746e-06	-3.80455e-07
1854.55	8.79764e-07	-3.16912e-06	4.70194e-06	-1.12959e-06
1855.52	-1.48558e-06	-3.5992e-06	3.9028e-06	-9.51339e-07
1856.48	-5.24703e-06	-3.62785e-06	4.091e-06	-8.06229e-07
1857.45	-3.92653e-06	-3.41005e-06	3.09578e-06	-1.61054e-06
1858.41	-6.12142e-07	-3.22985e-06	1.77474e-06	-1.80767e-06
1859.37	1.63094e-06	-3.14354e-06	1.88834e-06	-1.91648e-06
1860.34	3.14362e-06	-2.89856e-06	1.01762e-06	-1.68304e-06
1861.3	3.27973e-07	-3.13425e-06	3.49585e-07	-1.22881e-06
1862.27	-2.97329e-06	-4.16845e-06	1.39277e-06	-1.07264e-06
1863.23	-9.63676e-07	-5.09695e-06	2.55482e-06	-1.55129e-06
1864.2	-7.84466e-07	-5.44308e-06	3.24753e-06	-2.26729e-06
1865.16	-1.67586e-06	-5.05132e-06	4.33305e-06	-2.23809e-06
1866.13	2.4468e-06	-4.28853e-06	6.36743e-06	-2.18681e-06
1867.09	9.23896e-06	-3.55334e-06	7.00537e-06	-3.10154e-06
1868.05	9.1228e-06	-2.59643e-06	6.80605e-06	-3.45323e-06
1869.02	5.24363e-06	-1.93046e-06	7.66342e-06	-3.20322e-06
1869.98	-1.00309e-06	-1.76636e-06	8.079e-06	-2.49507e-06
1870.95	-2.12832e-06	-1.40422e-06	8.15676e-06	-5.78027e-07
1871.91	3.04875e-06	-1.22766e-06	8.62911e-06	-4.38437e-07
1872.88	4.01306e-06	-1.05392e-06	9.64581e-06	-8.50831e-07
1873.84	4.71281e-06	-7.69178e-07	1.10443e-05	-3.30361e-07
1874.8	7.06801e-06	-5.5845e-07	1.20573e-05	-3.23251e-07
1875.77	6.12276e-06	-6.66343e-07	1.21279e-05	-1.78125e-07
1876.73	-1.70085e-06	-9.42903e-07	1.19853e-05	2.31945e-07
1877.7	-6.59622e-06	-1.55305e-06	1.26526e-05	1.50751e-07
1878.66	-5.77616e-06	-2.4058e-06	1.2356e-05	-1.84379e-07
1879.63	-4.01442e-06	-2.98461e-06	1.18606e-05	-3.15253e-07
1880.59	2.61076e-06	-4.11325e-06	1.13537e-05	-3.79903e-07
1881.56	5.99669e-06	-4.82997e-06	1.10538e-05	5.77835e-08
1882.52	2.69933e-06	-4.87375e-06	1.11355e-05	1.45593e-06
1883.48	-7.10889e-08	-4.88996e-06	1.0276e-05	1.49616e-06
1884.45	-3.74894e-07	-4.3586e-06	8.72601e-06	-1.47191e-07
1885.41	2.51317e-06	-3.44481e-06	7.01166e-06	-8.30081e-07
1886.38	3.11118e-06	-2.72147e-06	5.07012e-06	-1.64543e-06
1887.34	-5.35038e-07	-2.25881e-06	3.75203e-06	-3.10112e-06
1888.31	-2.94477e-06	-2.43856e-06	2.87695e-06	-3.40312e-06
1889.27	-3.56378e-06	-3.32597e-06	2.28878e-06	-3.39601e-06
1890.24	-7.60263e-06	-4.38911e-06	2.67885e-06	-2.78168e-06
1891.2	-8.67682e-06	-4.26677e-06	2.62283e-06	-1.74785e-06
1892.16	-6.81857e-06	-3.86605e-06	1.69627e-06	-1.04522e-06
1893.13	-9.6532e-06	-3.87878e-06	1.30259e-06	-8.44897e-07
1894.09	-9.81815e-06	-3.85892e-06	1.54814e-06	-1.42843e-06
1895.06	-6.72426e-06	-4.20442e-06	1.63684e-06	-4.77381e-07
1896.02	-5.62524e-06	-4.37838e-06	1.62481e-06	-4.52308e-08
1896.99	-3.08308e-06	-4.80452e-06	1.60994e-06	-7.11545e-07
1897.95	-1.12881e-06	-5.46193e-06	1.96812e-06	-1.48827e-06
1898.91	5.34197e-07	-6.35822e-06	1.76063e-06	-2.61829e-06
1899.88	3.02276e-06	-6.8841e-06	1.464e-06	-2.93132e-06
1900.84	5.36633e-06	-7.11511e-06	1.38559e-06	-2.56541e-06
1901.81	6.42183e-06	-7.4464e-06	8.83054e-07	-3.0054e-06
1902.77	3.74501e-06	-7.14713e-06	-7.51252e-08	-4.58805e-06
1903.74	-1.21876e-06	-6.75557e-06	-6.72958e-07	-5.21573e-06
1904.7	-1.96342e-06	-6.75614e-06	-1.99524e-06	-5.28038e-06
1905.67	-1.2739e-06	-7.38067e-06	-3.26605e-06	-6.22269e-06
1906.63	-1.26627e-06	-8.80207e-06	-3.22834e-06	-7.63422e-06
1907.59	-6.92354e-06	-1.00196e-05	-4.36711e-06	-9.12855e-06
1908.56	-9.85214e-06	-1.09636e-05	-5.61123e-06	-1.0656e-05
1909.52	-5.86303e-06	-1.20359e-05	-5.78156e-06	-1.07427e-05
1910.49	-5.19925e-06	-1.24131e-05	-5.7488e-06	-9.99039e-06
1911.45	-7.65569e-06	-1.19707e-05	-5.73061e-06	-9.95568e-06
1912.42	-6.72812e-06	-1.14435e-05	-6.46788e-06	-1.03405e-05
1913.38	-7.12855e-06	-1.10328e-05	-6.10322e-06	-9.43912e-06
1914.35	-6.26602e-06	-1.09513e-05	-5.29053e-06	-8.27832e-06
1915.31	-4.86714e-06	-1.09747e-05	-5.41528e-06	-8.26569e-06
1916.27	-8.59215e-06	-1.10856e-05	-4.12995e-06	-7.2981e-06
1917.24	-8.41475e-06	-1.09189e-05	-2.56996e-06	-6.03241e-06
1918.2	-4.03415e-06	-1.10086e-05	-1.89021e-06	-5.15866e-06
1919.17	-1.02462e-05	-1.0715e-05	-1.38373e-06	-4.29041e-06
1920.13	-7.64649e-06	-9.04143e-06	-1.68444e-08	-3.20138e-06
1921.1	1.36359e-06	-8.1516e-06	8.27128e-07	-1.91362e-06
1922.06	4.81271e-06	-7.91575e-06	2.07129e-06	-1.13923e-06
1923.03	8.35578e-06	-7.94715e-06	3.53883e-06	-5.41462e-07
1923.99	5.06628e-06	-7.88798e-06	3.84174e-06	6.60742e-09
1924.95	-1.67023e-06	-8.26693e-06	4.47559e-06	1.3606e-06
1925.92	-4.79981e-06	-8.23361e-06	5.39154e-06	1.34012e-06
1926.88	-3.42224e-06	-7.15227e-06	6.73542e-06	-1.62067e-08
1927.85	-2.2038e-06	-6.76844e-06	7.00395e-06	-5.39e-07
1928.81	-2.78943e-06	-6.4222e-06	7.44152e-06	-5.42931e-07
1929.78	1.16495e-06	-5.85628e-06	8.21093e-06	2.20436e-07
1930.74	9.40279e-06	-5.78129e-06	7.93486e-06	1.24875e-06
1931.7	1.13831e-05	-5.66661e-06	8.15867e-06	1.76921e-06
1932.67	5.66254e-06	-5.4849e-06	8.4345e-06	1.41754e-06
1933.63	3.83688e-06	-5.70492e-06	8.12625e-06	1.78897e-06
1934.6	4.78823e-06	-6.23922e-06	8.49054e-06	2.39226e-06
1935.56	7.56902e-07	-6.34135e-06	9.19041e-06	2.93481e-06
1936.53	-3.95978e-06	-6.06976e-06	9.23336e-06	2.76529e-06
1937.49	-6.192e-06	-6.24851e-06	9.07636e-06	2.28112e-06
1938.46	-4.1912e-06	-5.33497e-06	9.2054e-06	2.90097e-06
1939.42	5.71861e-07	-4.18627e-06	9.11566e-06	2.886e-06
1940.38	3.62139e-07	-4.2269e-06	9.13925e-06	2.34663e-06
1941.35	-3.67296e-07	-4.28833e-06	8.52921e-06	3.20936e-06
1942.31	2.76192e-06	-4.70193e-06	8.15935e-06	3.61391e-06
1943.28	7.66086e-07	-5.29479e-06	8.85614e-06	3.58791e-06
1944.24	-3.49391e-07	-5.00912e-06	9.87879e-06	4.84806e-06
1945.21	5.12946e-06	-4.89754e-06	1.09706e-05	4.76135e-06
1946.17	6.97482e-06	-4.8175e-06	1.07e-05	4.12814e-06
1947.14	6.86991e-06	-3.97671e-06	1.07838e-05	3.94758e-06
1948.1	7.23061e-06	-3.79802e-06	1.10175e-05	3.61797e-06
1949.06	8.68962e-06	-4.00631e-06	9.90767e-06	3.52572e-06
1950.03	6.19873e-06	-3.65592e-06	8.54262e-06	3.24581e-06
1950.99	2.03386e-06	-3.80465e-06	7.98625e-06	2.3366e-06
1951.96	-1.0944e-06	-3.90449e-06	8.21471e-06	1.95181e-06
1952.92	-2.49213e-06	-3.33491e-06	7.47778e-06	2.09692e-06
1953.89	2.40068e-06	-2.75816e-06	6.75595e-06	1.66796e-06
1954.85	3.33742e-06	-2.35118e-06	6.29103e-06	1.45427e-06
1955.81	-1.56295e-06	-1.89e-06	5.79075e-06	5.56101e-07
1956.78	-3.53054e-06	-1.69441e-06	6.09551e-06	-7.70923e-08
1957.74	-3.67737e-06	-1.74751e-06	6.41791e-06	-4.34303e-07
1958.71	-1.98309e-06	-1.624e-06	6.45825e-06	-2.05006e-06
1959.67	-3.68786e-06	-2.34296e-06	6.8914e-06	-2.50111e-06
1960.64	-9.85932e-06	-3.59567e-06	6.43656e-06	-2.1131e-06
1961.6	-6.40524e-06	-4.58541e-06	5.42753e-06	-3.24311e-06
1962.57	-1.30116e-06	-5.44676e-06	4.61149e-06	-4.27926e-06
1963.53	-1.05908e-06	-5.7271e-06	4.19536e-06	-3.74775e-06
1964.49	-6.11971e-07	-5.37156e-06	4.26807e-06	-3.43704e-06
1965.46	-2.54121e-06	-5.21354e-06	4.18079e-06	-2.76752e-06
1966.42	-4.33727e-06	-5.61114e-06	3.98563e-06	-2.08145e-06
1967.39	-4.68635e-06	-6.31064e-06	3.35619e-06	-1.4892e-06
1968.35	-7.47338e-06	-6.47394e-06	3.15516e-06	-4.99532e-07
1969.32	-6.30167e-06	-6.24046e-06	3.63202e-06	-5.97286e-07
1970.28	-2.9217e-06	-6.96414e-06	3.72113e-06	-1.20842e-06
1971.25	-3.19594e-06	-7.18313e-06	3.10784e-06	-2.15625e-06
1972.21	-8.5799e-07	-6.77175e-06	2.86489e-06	-3.03234e-06
1973.17	-1.31973e-06	-7.28189e-06	2.45364e-06	-3.11355e-06
1974.14	-6.75664e-06	-7.9088e-06	2.43595e-06	-3.05122e-06
1975.1	-6.29314e-06	-7.94469e-06	1.7517e-06	-3.62923e-06
1976.07	-4.19971e-06	-8.24243e-06	9.66768e-07	-3.54483e-06
1977.03	-7.32233e-06	-9.15404e-06	7.34e-07	-4.15596e-06
1978	-8.65486e-06	-9.10913e-06	-1.93136e-07	-5.08171e-06
1978.96	-3.91234e-06	-8.90112e-06	-7.41587e-07	-5.36716e-06
1979.92	-7.00322e-08	-9.22368e-06	-8.92577e-07	-6.09421e-06
1980.89	2.19403e-06	-9.46306e-06	-4.10575e-07	-7.28493e-06
1981.85	2.95191e-06	-9.68833e-06	1.38131e-07	-7.82982e-06
1982.82	-1.39568e-06	-9.37344e-06	2.81178e-07	-7.01125e-06
1983.78	-3.52811e-06	-9.61625e-06	9.74715e-08	-7.32982e-06
1984.75	-1.21608e-06	-9.78154e-06	-1.3589e-06	-7.78085e-06
1985.71	-5.682e-06	-9.88104e-06	-1.69754e-06	-8.01662e-06
1986.68	-1.11332e-05	-1.04314e-05	-1.64361e-06	-8.81542e-06
1987.64	-6.39346e-06	-1.072e-05	-1.58086e-06	-8.91871e-06
1988.6	-4.61633e-07	-1.07494e-05	-9.40623e-07	-8.33752e-06
1989.57	4.53608e-07	-1.06477e-05	-1.36631e-06	-8.77751e-06
1990.53	-2.3778e-06	-1.05534e-05	-1.98653e-06	-1.03105e-05
1991.5	-3.65375e-06	-1.04973e-05	-2.90378e-06	-1.20201e-05
1992.46	-1.65948e-06	-1.06889e-05	-3.16389e-06	-1.25594e-05
1993.43	-7.24543e-06	-1.07275e-05	-3.52208e-06	-1.25965e-05
1994.39	-1.35431e-05	-1.10485e-05	-4.37866e-06	-1.27108e-05
1995.36	-1.15779e-05	-1.18154e-05	-4.23568e-06	-1.25546e-05
1996.32	-9.38369e-06	-1.2435e-05	-4.22217e-06	-1.3359e-05
1997.28	-1.21146e-05	-1.27576e-05	-5.26832e-06	-1.39756e-05
1998.25	-1.31311e-05	-1.3005e-05	-5.89032e-06	-1.41451e-05
1999.21	-7.8801e-06	-1.33904e-05	-5.5594e-06	-1.38951e-05
2000.18	-6.08912e-06	-1.39048e-05	-5.98784e-06	-1.36727e-05
2001.14	-1.36043e-05	-1.44339e-05	-7.11935e-06	-1.4052e-05
2002.11	-1.35743e-05	-1.51256e-05	-7.64855e-06	-1.43871e-05
2003.07	-6.56495e-06	-1.57436e-05	-8.24582e-06	-1.38225e-05
2004.04	-5.63408e-06	-1.60956e-05	-8.3739e-06	-1.40638e-05
2005	-8.57224e-06	-1.62349e-05	-8.37266e-06	-1.54201e-05
2005.96	-9.91054e-06	-1.59067e-05	-8.57658e-06	-1.57773e-05
2006.93	-8.56512e-06	-1.56712e-05	-9.18368e-06	-1.64878e-05
2007.89	-1.24584e-05	-1.59081e-05	-9.77944e-06	-1.75847e-05
2008.86	-2.08049e-05	-1.64439e-05	-9.72959e-06	-1.77542e-05
2009.82	-1.78083e-05	-1.71092e-05	-9.91377e-06	-1.79237e-05
2010.79	-1.16247e-05	-1.80815e-05	-1.0128e-05	-1.77897e-05
2011.75	-1.06122e-05	-1.88723e-05	-1.08912e-05	-1.80144e-05
2012.71	-8.53514e-06	-1.90201e-05	-1.12438e-05	-1.84986e-05
2013.68	-6.17891e-06	-1.93567e-05	-1.16399e-05	-1.83148e-05
2014.64	-9.89267e-06	-1.94569e-05	-1.20808e-05	-1.8661e-05
2015.61	-1.58848e-05	-1.93643e-05	-1.13356e-05	-1.90126e-05
2016.57	-1.67569e-05	-1.94317e-05	-1.09705e-05	-1.88896e-05
2017.54	-1.4038e-05	-1.89837e-05	-1.15001e-05	-1.97436e-05
2018.5	-1.71389e-05	-1.80608e-05	-1.20294e-05	-2.01063e-05
2019.47	-1.90266e-05	-1.72675e-05	-1.17442e-05	-1.93926e-05
2020.43	-1.03702e-05	-1.68455e-05	-1.1739e-05	-2.02025e-05
2021.39	-6.52492e-06	-1.71487e-05	-1.14708e-05	-2.13656e-05
2022.36	-1.22831e-05	-1.77244e-05	-1.07602e-05	-2.13861e-05
2023.32	-1.35605e-05	-1.80149e-05	-1.05437e-05	-2.20193e-05
2024.29	-1.68365e-05	-1.79182e-05	-9.82879e-06	-2.28954e-05
2025.25	-2.33e-05	-1.78782e-05	-9.96777e-06	-2.30097e-05
2026.22	-2.30225e-05	-1.82018e-05	-1.04435e-05	-2.36098e-05
2027.18	-1.73953e-05	-1.83333e-05	-1.0686e-05	-2.48336e-05
2028.15	-1.36196e-05	-1.88419e-05	-1.16054e-05	-2.47382e-05
2029.11	-1.6213e-05	-1.94811e-05	-1.17451e-05	-2.4433e-05
2030.07	-2.11273e-05	-1.9716e-05	-1.22596e-05	-2.53698e-05
2031.04	-2.46262e-05	-2.0517e-05	-1.3063e-05	-2.62128e-05
2032	-2.66885e-05	-2.14815e-05	-1.35627e-05	-2.66748e-05
2032.97	-2.48022e-05	-2.16798e-05	-1.48402e-05	-2.70376e-05
2033.93	-2.70393e-05	-2.23499e-05	-1.60958e-05	-2.83608e-05
2034.9	-2.65276e-05	-2.31941e-05	-1.66105e-05	-3.06389e-05
2035.86	-2.48401e-05	-2.35386e-05	-1.70642e-05	-3.15481e-05
2036.82	-2.66765e-05	-2.40197e-05	-1.78683e-05	-3.14141e-05
2037.79	-2.20902e-05	-2.46037e-05	-1.84491e-05	-3.16443e-05
2038.75	-1.31774e-05	-2.54098e-05	-1.97677e-05	-3.21947e-05
2039.72	-1.32041e-05	-2.63781e-05	-2.06869e-05	-3.28886e-05
2040.68	-1.95738e-05	-2.74693e-05	-2.12239e-05	-3.29478e-05
2041.65	-2.05529e-05	-2.83258e-05	-2.21488e-05	-3.25653e-05
2042.61	-1.88711e-05	-2.87892e-05	-2.20151e-05	-3.26189e-05
2043.58	-2.25297e-05	-2.89677e-05	-2.20208e-05	-3.34177e-05
2044.54	-2.18299e-05	-2.91806e-05	-2.2458e-05	-3.30242e-05
2045.5	-1.6698e-05	-2.97231e-05	-2.31548e-05	-3.33482e-05
2046.47	-1.83257e-05	-3.03638e-05	-2.34414e-05	-3.42519e-05
2047.43	-2.14019e-05	-3.08286e-05	-2.33052e-05	-3.38087e-05
2048.4	-2.27399e-05	-3.11538e-05	-2.4149e-05	-3.32165e-05
2049.36	-2.83449e-05	-3.16483e-05	-2.43203e-05	-3.35075e-05
2050.33	-3.10621e-05	-3.14926e-05	-2.47771e-05	-3.34396e-05
2051.29	-2.64726e-05	-3.12273e-05	-2.50549e-05	-3.28529e-05
2052.26	-2.06898e-05	-3.10783e-05	-2.38431e-05	-3.32267e-05
2053.22	-1.99768e-05	-3.00688e-05	-2.32138e-05	-3.2651e-05
2054.18	-2.24701e-05	-2.87894e-05	-2.26081e-05	-3.13853e-05
2055.15	-2.18449e-05	-2.79351e-05	-2.30216e-05	-3.11905e-05
2056.11	-1.96705e-05	-2.79153e-05	-2.33934e-05	-3.11503e-05
2057.08	-2.25444e-05	-2.77076e-05	-2.23332e-05	-3.17945e-05
2058.04	-2.20468e-05	-2.6959e-05	-2.15066e-05	-3.15832e-05
2059.01	-1.77566e-05	-2.6249e-05	-2.08581e-05	-2.96606e-05
2059.97	-1.67167e-05	-2.48854e-05	-2.03755e-05	-2.88476e-05
2060.94	-1.34122e-05	-2.37624e-05	-2.00319e-05	-2.87687e-05
2061.9	-1.16208e-05	-2.31915e-05	-1.92849e-05	-2.86015e-05
2062.86	-1.44995e-05	-2.24798e-05	-1.83903e-05	-2.77995e-05
2063.83	-1.35263e-05	-2.18695e-05	-1.79606e-05	-2.65117e-05
2064.79	-1.42926e-05	-2.13538e-05	-1.76394e-05	-2.61624e-05
2065.76	-1.89727e-05	-2.11238e-05	-1.77108e-05	-2.61442e-05
2066.72	-1.74315e-05	-2.07491e-05	-1.6627e-05	-2.53754e-05
2067.69	-1.60464e-05	-2.06669e-05	-1.49858e-05	-2.40269e-05
2068.65	-1.38752e-05	-2.05066e-05	-1.44006e-05	-2.27446e-05
2069.61	-8.16284e-06	-1.99922e-05	-1.42666e-05	-2.22462e-05
2070.58	-7.75955e-06	-1.94861e-05	-1.38923e-05	-2.27966e-05
2071.54	-1.14457e-05	-1.86607e-05	-1.30598e-05	-2.27895e-05
2072.51	-1.27935e-05	-1.77064e-05	-1.28924e-05	-2.12313e-05
2073.47	-1.54466e-05	-1.68603e-05	-1.27523e-05	-1.98663e-05
2074.44	-1.67147e-05	-1.62131e-05	-1.20569e-05	-1.97929e-05
2075.4	-1.66704e-05	-1.57703e-05	-1.19202e-05	-1.97692e-05
2076.37	-1.60567e-05	-1.57275e-05	-1.14868e-05	-1.88127e-05
2077.33	-1.55201e-05	-1.5322e-05	-1.054e-05	-1.88663e-05
2078.29	-1.93997e-05	-1.40826e-05	-9.67103e-06	-1.95602e-05
2079.26	-1.9176e-05	-1.28748e-05	-8.93305e-06	-1.81565e-05
2080.22	-1.15551e-05	-1.21306e-05	-8.40819e-06	-1.67142e-05
2081.19	-9.99954e-06	-1.14525e-05	-7.72777e-06	-1.72867e-05
2082.15	-1.36642e-05	-1.13797e-05	-7.54251e-06	-1.74396e-05
2083.12	-1.3552e-05	-1.15435e-05	-7.33097e-06	-1.65548e-05
2084.08	-1.05459e-05	-1.1372e-05	-6.93605e-06	-1.64428e-05
2085.05	-6.60716e-06	-1.13292e-05	-5.7462e-06	-1.63308e-05
2086.01	-3.44868e-06	-1.06744e-05	-5.44378e-06	-1.61581e-05
2086.97	-3.62856e-06	-9.4502e-06	-6.02228e-06	-1.57591e-05
2087.94	-5.67782e-06	-8.35896e-06	-4.75522e-06	-1.56085e-05
2088.9	-1.27114e-05	-7.64905e-06	-4.89828e-06	-1.62527e-05
2089.87	-2.15099e-05	-7.4133e-06	-5.53504e-06	-1.64719e-05
2090.83	-2.08e-05	-6.92175e-06	-5.10311e-06	-1.63765e-05
2091.8	-1.37274e-05	-6.41669e-06	-4.93726e-06	-1.62313e-05
2092.76	-1.07675e-05	-6.86267e-06	-4.8934e-06	-1.56833e-05
2093.72	-7.20451e-06	-7.43784e-06	-5.14623e-06	-1.62171e-05
2094.69	-2.2455e-06	-7.7019e-06	-4.44932e-06	-1.60444e-05
2095.65	4.647e-06	-7.7352e-06	-4.00601e-06	-1.44254e-05
2096.62	3.0464e-06	-7.60319e-06	-4.27364e-06	-1.4043e-05
2097.58	-1.28849e-05	-7.29544e-06	-5.20465e-06	-1.52061e-05
2098.55	-1.76395e-05	-7.34035e-06	-5.57621e-06	-1.53094e-05
2099.51	-9.35868e-06	-7.21263e-06	-5.33192e-06	-1.41431e-05
2100.48	-8.90893e-06	-7.19233e-06	-5.64767e-06	-1.47983e-05
2101.44	-1.65451e-05	-7.93514e-06	-5.84748e-06	-1.53432e-05
2102.4	-1.58873e-05	-8.36092e-06	-5.87683e-06	-1.4762e-05
2103.37	-8.91082e-06	-8.37185e-06	-5.88765e-06	-1.48046e-05
2104.33	-8.20744e-06	-8.0235e-06	-6.24955e-06	-1.51011e-05
2105.3	-1.24266e-05	-7.56221e-06	-6.60544e-06	-1.50332e-05
2106.26	-1.0424e-05	-7.15282e-06	-6.19183e-06	-1.47943e-05
2107.23	-3.78643e-06	-6.69892e-06	-5.8832e-06	-1.61119e-05
2108.19	-4.74383e-07	-6.79203e-06	-5.97534e-06	-1.66789e-05
2109.16	-4.15175e-06	-7.57854e-06	-6.42404e-06	-1.57886e-05
2110.12	-6.10093e-06	-8.25385e-06	-6.25097e-06	-1.64936e-05
2111.08	-8.32196e-07	-8.30684e-06	-6.22217e-06	-1.61332e-05
2112.05	3.89095e-06	-8.20371e-06	-7.13899e-06	-1.62364e-05
2113.01	3.7098e-06	-8.68903e-06	-7.61888e-06	-1.68973e-05
2113.98	-1.72529e-07	-8.42258e-06	-7.53972e-06	-1.7271e-05
2114.94	-8.76689e-06	-7.99704e-06	-7.38537e-06	-1.64193e-05
2115.91	-1.02057e-05	-7.97918e-06	-7.78039e-06	-1.50709e-05
2116.87	-6.54303e-06	-7.76788e-06	-7.70455e-06	-1.63223e-05
2117.83	-1.25724e-05	-7.78516e-06	-7.2626e-06	-1.72426e-05
2118.8	-1.54073e-05	-8.05196e-06	-7.4704e-06	-1.68821e-05
2119.76	-1.19748e-05	-8.42139e-06	-7.93788e-06	-1.69854e-05
2120.73	-1.24689e-05	-8.91052e-06	-7.82394e-06	-1.72267e-05
2121.69	-1.41697e-05	-9.13522e-06	-7.33617e-06	-1.68387e-05
2122.66	-1.39113e-05	-9.14477e-06	-6.43841e-06	-1.66715e-05
2123.62	-1.44581e-05	-9.14176e-06	-5.88607e-06	-1.73875e-05
2124.59	-1.37898e-05	-8.7803e-06	-5.69662e-06	-1.75902e-05
2125.55	-1.33137e-05	-8.32891e-06	-5.82368e-06	-1.78977e-05
2126.51	-1.12619e-05	-8.5966e-06	-6.34376e-06	-1.84371e-05
2127.48	-7.82928e-06	-9.16703e-06	-7.24064e-06	-1.86342e-05
2128.44	-1.12033e-05	-9.28122e-06	-8.38434e-06	-2.00843e-05
2129.41	-1.28781e-05	-9.54921e-06	-8.77653e-06	-2.05299e-05
2130.37	-6.45635e-06	-9.38844e-06	-9.25017e-06	-2.09036e-05
2131.34	-5.69499e-06	-9.04819e-06	-9.54728e-06	-2.12167e-05
2132.3	-7.076e-06	-8.74745e-06	-9.00891e-06	-2.00559e-05
2133.27	-4.71912e-06	-8.25114e-06	-7.93711e-06	-1.985e-05
2134.23	-1.73797e-06	-8.38558e-06	-8.16355e-06	-2.10628e-05
2135.19	-1.71133e-06	-8.58678e-06	-9.36389e-06	-2.14476e-05
2136.16	-9.07636e-06	-8.83718e-06	-1.04833e-05	-2.08775e-05
2137.12	-8.7654e-06	-9.36246e-06	-1.13461e-05	-2.21731e-05
2138.09	-1.69745e-06	-1.00474e-05	-1.12711e-05	-2.28118e-05
2139.05	-1.66716e-06	-1.0723e-05	-1.07842e-05	-2.37376e-05
2140.02	-1.90115e-06	-1.07989e-05	-1.06184e-05	-2.46854e-05
2140.98	-4.60683e-06	-1.09334e-05	-1.0708e-05	-2.47887e-05
2141.95	-1.10448e-05	-1.11362e-05	-1.03178e-05	-2.49251e-05
2142.91	-1.1291e-05	-1.05765e-05	-9.65573e-06	-2.40513e-05
2143.87	-9.85973e-06	-9.69231e-06	-9.76842e-06	-2.31114e-05
2144.84	-1.0605e-05	-9.77551e-06	-1.02081e-05	-2.35789e-05
2145.8	-8.96891e-06	-1.03111e-05	-1.05781e-05	-2.51837e-05
2146.77	-7.49907e-06	-1.06298e-05	-1.08182e-05	-2.56568e-05
2147.73	-1.20957e-05	-1.1314e-05	-1.02449e-05	-2.47002e-05
2148.7	-1.5944e-05	-1.19149e-05	-9.79671e-06	-2.43067e-05
2149.66	-1.19184e-05	-1.20326e-05	-9.41811e-06	-2.57734e-05
2150.62	-1.07171e-05	-1.17368e-05	-9.30608e-06	-2.65171e-05
2151.59	-1.31419e-05	-1.15081e-05	-9.66149e-06	-2.6659e-05
2152.55	-1.19302e-05	-1.11898e-05	-1.09499e-05	-2.81533e-05
2153.52	-1.15581e-05	-1.10784e-05	-1.20883e-05	-2.99236e-05
2154.48	-7.45842e-06	-1.15519e-05	-1.15678e-05	-2.97675e-05
2155.45	-2.13333e-07	-1.17537e-05	-1.1738e-05	-2.89268e-05
2156.41	-4.92919e-06	-1.23038e-05	-1.25102e-05	-2.86492e-05
2157.38	-8.09822e-06	-1.30556e-05	-1.26176e-05	-2.94094e-05
2158.34	-3.40375e-06	-1.30233e-05	-1.34236e-05	-3.01806e-05
2159.3	-7.16072e-06	-1.26583e-05	-1.42658e-05	-3.06151e-05
2160.27	-1.30551e-05	-1.2396e-05	-1.4482e-05	-3.20266e-05
2161.23	-1.42877e-05	-1.2035e-05	-1.4245e-05	-3.33112e-05
2162.2	-1.09701e-05	-1.21216e-05	-1.46111e-05	-3.41762e-05
2163.16	-6.3722e-06	-1.29172e-05	-1.59467e-05	-3.48757e-05
2164.13	-9.38021e-06	-1.37514e-05	-1.61474e-05	-3.584e-05
2165.09	-1.17111e-05	-1.49469e-05	-1.64312e-05	-3.71522e-05
2166.06	-1.00814e-05	-1.62893e-05	-1.75232e-05	-3.80559e-05
2167.02	-7.04603e-06	-1.71782e-05	-1.77881e-05	-3.95447e-05
2167.98	-7.05085e-06	-1.77078e-05	-1.83969e-05	-4.14199e-05
2168.95	-1.15041e-05	-1.75512e-05	-2.02108e-05	-4.17329e-05
2169.91	-9.76594e-06	-1.7511e-05	-2.14261e-05	-4.2195e-05
2170.88	-8.9868e-06	-1.80809e-05	-2.20663e-05	-4.37997e-05
2171.84	-1.30484e-05	-1.86724e-05	-2.33802e-05	-4.47697e-05
2172.81	-6.4997e-06	-1.98707e-05	-2.47175e-05	-4.49281e-05
2173.77	-4.14383e-06	-2.16372e-05	-2.55405e-05	-4.61962e-05
2174.73	-1.0091e-05	-2.29817e-05	-2.57755e-05	-4.73869e-05
2175.7	-9.46781e-06	-2.40484e-05	-2.66466e-05	-4.78876e-05
2176.66	-9.42445e-06	-2.49127e-05	-2.74564e-05	-4.7886e-05
2177.63	-1.50739e-05	-2.54267e-05	-2.77295e-05	-4.88394e-05
2178.59	-1.75154e-05	-2.63445e-05	-2.82119e-05	-5.06373e-05
2179.56	-1.95665e-05	-2.74186e-05	-2.89608e-05	-5.10718e-05
2180.52	-2.38288e-05	-2.84232e-05	-2.99416e-05	-5.22515e-05
2181.49	-2.51238e-05	-2.92935e-05	-3.09394e-05	-5.33428e-05
2182.45	-2.6241e-05	-3.03744e-05	-3.17421e-05	-5.44949e-05
2183.41	-2.32943e-05	-3.18643e-05	-3.16704e-05	-5.57187e-05
2184.38	-1.94875e-05	-3.31538e-05	-3.21586e-05	-5.57613e-05
2185.34	-2.04708e-05	-3.3925e-05	-3.37032e-05	-5.62234e-05
2186.31	-1.7804e-05	-3.44409e-05	-3.49424e-05	-5.65751e-05
2187.27	-1.57167e-05	-3.44598e-05	-3.54284e-05	-5.55799e-05
2188.24	-1.96446e-05	-3.43904e-05	-3.56403e-05	-5.5374e-05
2189.2	-1.87629e-05	-3.52342e-05	-3.60698e-05	-5.5538e-05
2190.17	-1.78134e-05	-3.5888e-05	-3.609e-05	-5.4725e-05
2191.13	-1.84184e-05	-3.59321e-05	-3.57258e-05	-5.42653e-05
2192.09	-1.24863e-05	-3.60708e-05	-3.63993e-05	-5.41201e-05
2193.06	-9.8865e-06	-3.64281e-05	-3.65225e-05	-5.48858e-05
2194.02	-1.01445e-05	-3.72906e-05	-3.6351e-05	-5.54252e-05
2194.99	-8.81173e-06	-3.76348e-05	-3.65355e-05	-5.45845e-05
2195.95	-6.86291e-06	-3.70481e-05	-3.63317e-05	-5.4743e-05
2196.92	-2.55888e-06	-3.6322e-05	-3.59229e-05	-5.44489e-05
2197.88	-7.80887e-06	-3.52778e-05	-3.53069e-05	-5.24877e-05
2198.85	-1.78183e-05	-3.4988e-05	-3.50645e-05	-5.11778e-05
2199.81	-1.39215e-05	-3.5279e-05	-3.43307e-05	-5.05194e-05
2200.77	-7.17416e-06	-3.46841e-05	-3.33672e-05	-4.99602e-05
2201.74	-7.17527e-06	-3.40619e-05	-3.24005e-05	-4.93901e-05
2202.7	-9.62584e-06	-3.36387e-05	-3.12019e-05	-4.83507e-05
2203.67	-9.60472e-06	-3.26116e-05	-2.98405e-05	-4.72506e-05
2204.63	-6.82753e-06	-3.09363e-05	-2.84493e-05	-4.66032e-05
2205.6	-9.84145e-06	-2.94081e-05	-2.71295e-05	-4.59447e-05
2206.56	-7.22813e-06	-2.79948e-05	-2.59913e-05	-4.45742e-05
2207.52	-5.50786e-06	-2.67831e-05	-2.49335e-05	-4.40758e-05
2208.49	-1.38557e-05	-2.57047e-05	-2.40595e-05	-4.28267e-05
2209.45	-1.72946e-05	-2.5257e-05	-2.42111e-05	-4.15499e-05
2210.42	-1.36841e-05	-2.49883e-05	-2.4353e-05	-4.15263e-05
2211.38	-1.16446e-05	-2.48609e-05	-2.33535e-05	-4.00564e-05
2212.35	-1.06707e-05	-2.43599e-05	-2.1598e-05	-3.889e-05
2213.31	-9.7844e-06	-2.2973e-05	-2.02867e-05	-3.779e-05
2214.28	-8.0527e-06	-2.1808e-05	-1.92241e-05	-3.69604e-05
2215.24	-8.69454e-06	-2.03404e-05	-1.80789e-05	-3.70029e-05
2216.2	-1.14059e-05	-1.88969e-05	-1.70428e-05	-3.6488e-05
2217.17	-1.33699e-05	-1.78607e-05	-1.59122e-05	-3.50788e-05
2218.13	-9.36055e-06	-1.68655e-05	-1.51872e-05	-3.30182e-05
2219.1	-2.80399e-06	-1.61406e-05	-1.4701e-05	-3.14931e-05
2220.06	-3.47165e-06	-1.56116e-05	-1.39836e-05	-3.08567e-05
2221.03	-9.81812e-06	-1.50098e-05	-1.31506e-05	-3.07005e-05
2221.99	-1.48014e-05	-1.45403e-05	-1.26378e-05	-3.09363e-05
2222.96	-1.7168e-05	-1.37899e-05	-1.27041e-05	-3.06366e-05
2223.92	-1.35577e-05	-1.2735e-05	-1.26172e-05	-3.08172e-05
2224.88	-7.57358e-06	-1.20075e-05	-1.20668e-05	-3.01477e-05
2225.85	-2.61487e-06	-1.18209e-05	-1.2146e-05	-2.92353e-05
2226.81	2.10172e-06	-1.18871e-05	-1.25323e-05	-2.98574e-05
2227.78	2.07306e-06	-1.16849e-05	-1.18316e-05	-2.95246e-05
2228.74	-5.10869e-09	-1.14988e-05	-1.02928e-05	-2.91808e-05
2229.71	3.00625e-06	-1.16133e-05	-9.8198e-06	-2.87652e-05
2230.67	-9.26716e-07	-1.17732e-05	-9.68507e-06	-2.71904e-05
2231.63	-7.21278e-06	-1.11624e-05	-9.99456e-06	-2.69515e-05
2232.6	-3.97049e-06	-1.0805e-05	-1.03863e-05	-2.71707e-05
2233.56	-1.67936e-06	-1.06198e-05	-9.97265e-06	-2.6457e-05
2234.53	-2.64557e-06	-1.01631e-05	-1.05472e-05	-2.68142e-05
2235.49	-4.62703e-08	-1.04357e-05	-1.11796e-05	-2.75688e-05
2236.46	-9.99283e-08	-1.07568e-05	-1.10642e-05	-2.70428e-05
2237.42	-2.11023e-06	-1.11588e-05	-1.03327e-05	-2.55619e-05
2238.39	-3.42694e-06	-1.14122e-05	-9.86729e-06	-2.55823e-05
2239.35	-7.5025e-06	-1.15793e-05	-1.00931e-05	-2.57795e-05
2240.31	-6.54366e-06	-1.19306e-05	-9.96449e-06	-2.47015e-05
2241.28	-3.54076e-06	-1.18296e-05	-9.68654e-06	-2.44128e-05
2242.24	-4.88396e-06	-1.13416e-05	-9.81651e-06	-2.36992e-05
2243.21	-1.98085e-06	-1.07719e-05	-1.0497e-05	-2.45145e-05
2244.17	1.03584e-08	-1.01294e-05	-1.10473e-05	-2.48662e-05
2245.14	-6.7209e-06	-9.81731e-06	-1.1372e-05	-2.47211e-05
2246.1	-1.17727e-05	-9.78665e-06	-1.07538e-05	-2.53322e-05
2247.07	-1.28588e-05	-1.01029e-05	-1.01351e-05	-2.43922e-05
2248.03	-8.87651e-06	-1.0763e-05	-1.0135e-05	-2.42913e-05
2248.99	-5.99381e-06	-1.0807e-05	-1.05945e-05	-2.35776e-05
2249.96	-4.41169e-06	-1.06498e-05	-1.0686e-05	-2.15336e-05
2250.92	3.2686e-07	-1.08059e-05	-9.91158e-06	-2.19515e-05
2251.89	-1.05702e-06	-1.07223e-05	-9.3664e-06	-2.27503e-05
2252.85	-6.492e-06	-1.03709e-05	-9.58349e-06	-2.18379e-05
2253.82	-8.53512e-06	-1.02769e-05	-1.0207e-05	-2.13616e-05
2254.78	-8.23597e-06	-1.06491e-05	-1.05478e-05	-2.16581e-05
2255.75	-6.38679e-06	-1.11916e-05	-1.0487e-05	-2.20484e-05
2256.71	-9.22838e-06	-1.1407e-05	-1.0113e-05	-2.22731e-05
2257.67	-1.18948e-05	-1.10418e-05	-1.02107e-05	-2.23157e-05
2258.64	-7.92314e-06	-1.08832e-05	-1.03125e-05	-2.21927e-05
2259.6	-4.74569e-07	-1.06084e-05	-9.56321e-06	-2.21248e-05
2260.57	7.1096e-06	-9.92809e-06	-9.06312e-06	-2.15767e-05
2261.53	3.42451e-06	-9.52102e-06	-9.51199e-06	-2.20002e-05
2262.5	-7.93851e-06	-9.33475e-06	-9.4982e-06	-2.27769e-05
2263.46	-1.07886e-05	-9.23542e-06	-9.41945e-06	-2.22951e-05
2264.42	-1.15786e-05	-9.438e-06	-9.58588e-06	-2.21334e-05
2265.39	-9.95169e-06	-1.0233e-05	-1.01329e-05	-2.30481e-05
2266.35	-5.35744e-06	-1.08965e-05	-1.01315e-05	-2.42554e-05
2267.32	-4.80301e-06	-1.07638e-05	-1.03991e-05	-2.30836e-05
2268.28	-6.23419e-06	-1.07054e-05	-1.14039e-05	-2.24196e-05
2269.25	-9.65636e-06	-1.08831e-05	-1.14284e-05	-2.30969e-05
2270.21	-1.00247e-05	-1.04013e-05	-1.04319e-05	-2.15773e-05
2271.18	-2.43673e-06	-9.94739e-06	-1.00071e-05	-2.0549e-05
2272.14	-3.71058e-07	-9.79086e-06	-1.01846e-05	-2.09338e-05
2273.1	-2.75403e-06	-9.74745e-06	-1.04378e-05	-2.21301e-05
2274.07	-5.57406e-09	-9.99085e-06	-1.02489e-05	-2.24817e-05
2275.03	-6.39201e-07	-1.04218e-05	-9.89548e-06	-2.28224e-05
2276	-4.35207e-06	-1.0946e-05	-9.77718e-06	-2.32845e-05
2276.96	-3.56508e-06	-1.11341e-05	-9.66956e-06	-2.2913e-05
2277.93	-4.69273e-06	-1.12241e-05	-1.03244e-05	-2.34524e-05
2278.89	-8.97248e-06	-1.12315e-05	-1.02219e-05	-2.42346e-05
2279.86	-8.50855e-06	-1.10613e-05	-9.518e-06	-2.46194e-05
2280.82	-1.13231e-05	-1.14301e-05	-9.49249e-06	-2.37898e-05
2281.78	-1.34074e-05	-1.18912e-05	-9.10785e-06	-2.36668e-05
2282.75	-6.90255e-06	-1.20064e-05	-8.67498e-06	-2.41234e-05
2283.71	-1.23161e-06	-1.21982e-05	-9.32485e-06	-2.43757e-05
2284.68	-3.01635e-06	-1.23261e-05	-9.83509e-06	-2.57155e-05
2285.64	-4.61353e-06	-1.22324e-05	-9.49357e-06	-2.5896e-05
2286.61	-7.29819e-06	-1.24538e-05	-9.42568e-06	-2.58779e-05
2287.57	-1.40203e-05	-1.27055e-05	-9.45892e-06	-2.57879e-05
2288.53	-1.56275e-05	-1.23301e-05	-9.99399e-06	-2.4732e-05
2289.5	-1.41114e-05	-1.2048e-05	-1.04341e-05	-2.45759e-05
2290.46	-1.73327e-05	-1.23129e-05	-1.08771e-05	-2.52367e-05
2291.43	-1.83629e-05	-1.22261e-05	-1.1323e-05	-2.55111e-05
2292.39	-1.67803e-05	-1.23661e-05	-1.2087e-05	-2.46373e-05
2293.36	-1.90278e-05	-1.29436e-05	-1.30943e-05	-2.4448e-05
2294.32	-1.7852e-05	-1.33775e-05	-1.29394e-05	-2.51861e-05
2295.29	-1.84523e-05	-1.31312e-05	-1.2404e-05	-2.59297e-05
2296.25	-2.33784e-05	-1.34152e-05	-1.31289e-05	-2.53375e-05
2297.21	-2.16412e-05	-1.37416e-05	-1.40512e-05	-2.55125e-05
2298.18	-2.18981e-05	-1.37138e-05	-1.27938e-05	-2.71449e-05
2299.14	-2.9705e-05	-1.32506e-05	-1.21444e-05	-2.74689e-05
2300.11	-3.66535e-05	-1.37969e-05	-1.29721e-05	-2.67553e-05
2301.07	-3.63066e-05	-1.44081e-05	-1.26804e-05	-2.6428e-05
2302.04	-3.26603e-05	-1.42478e-05	-1.21741e-05	-2.59682e-05
2303	-3.31662e-05	-1.44385e-05	-1.18827e-05	-2.6077e-05
2303.97	-3.97191e-05	-1.46842e-05	-1.15677e-05	-2.64673e-05
2304.93	-5.31769e-05	-1.50228e-05	-1.15815e-05	-2.67307e-05
2305.89	-6.15054e-05	-1.54923e-05	-1.19352e-05	-2.75902e-05
2306.86	-5.80118e-05	-1.55724e-05	-1.12601e-05	-2.80634e-05
2307.82	-6.15038e-05	-1.6518e-05	-1.13798e-05	-2.80618e-05
2308.79	-6.82526e-05	-1.68921e-05	-1.14483e-05	-2.96665e-05
2309.75	-7.40547e-05	-1.72519e-05	-1.16967e-05	-2.93723e-05
2310.72	-8.67889e-05	-1.69572e-05	-1.08263e-05	-2.8482e-05
2311.68	-9.8984e-05	-1.70227e-05	-1.08054e-05	-2.9198e-05
2312.64	-0.000101174	-1.6863e-05	-1.02225e-05	-2.93013e-05
2313.61	-0.000111905	-1.74417e-05	-1.07399e-05	-2.87919e-05
2314.57	-0.000126926	-1.65225e-05	-1.08184e-05	-2.86744e-05
2315.54	-0.000139926	-1.59275e-05	-1.01184e-05	-2.93903e-05
2316.5	-0.000155	-1.56517e-05	-1.04956e-05	-2.97696e-05
2317.47	-0.000170978	-1.47274e-05	-1.11645e-05	-2.92216e-05
2318.43	-0.000189873	-1.50048e-05	-1.18964e-05	-2.87452e-05
2319.4	-0.000210384	-1.50523e-05	-1.16666e-05	-2.97759e-05
2320.36	-0.000232987	-1.50152e-05	-1.20729e-05	-3.08065e-05
2321.32	-0.000243818	-1.4929e-05	-1.16697e-05	-3.20911e-05
2322.29	-0.000256394	-1.53838e-05	-1.15829e-05	-3.23048e-05
2323.25	-0.000276158	-1.46899e-05	-1.12893e-05	-3.22535e-05
2324.22	-0.000294615	-1.50973e-05	-1.20009e-05	-3.23789e-05
2325.18	-0.000312247	-1.48378e-05	-1.16905e-05	-3.22393e-05
2326.15	-0.000330743	-1.56322e-05	-1.16651e-05	-3.06313e-05
2327.11	-0.000344557	-1.50096e-05	-1.12603e-05	-3.10989e-05
2328.08	-0.000360554	-1.41397e-05	-1.199e-05	-3.34323e-05
2329.04	-0.000382891	-1.36703e-05	-1.27119e-05	-3.4209e-05
2330	-0.000399169	-1.41512e-05	-1.32165e-05	-3.38266e-05
2330.97	-0.000409153	-1.38439e-05	-1.30204e-05	-3.30466e-05
2331.93	-0.000420109	-1.40243e-05	-1.30425e-05	-3.26862e-05
2332.9	-0.000420556	-1.40625e-05	-1.33441e-05	-3.29717e-05
2333.86	-0.000419327	-1.37171e-05	-1.35214e-05	-3.29977e-05
2334.83	-0.000434604	-1.26917e-05	-1.31614e-05	-3.27035e-05
2335.79	-0.000448374	-1.17028e-05	-1.34493e-05	-3.22603e-05
2336.76	-0.000448022	-1.16098e-05	-1.42359e-05	-3.31806e-05
2337.72	-0.000447192	-1.2943e-05	-1.42097e-05	-3.45314e-05
2338.68	-0.000452182	-1.45903e-05	-1.35187e-05	-3.51756e-05
2339.65	-0.000448814	-1.52293e-05	-1.36551e-05	-3.57205e-05
2340.61	-0.000429476	-1.56459e-05	-1.45974e-05	-3.52276e-05
2341.58	-0.000408159	-1.58071e-05	-1.47361e-05	-3.43042e-05
2342.54	-0.000394117	-1.64528e-05	-1.48519e-05	-3.41701e-05
2343.51	-0.000372038	-1.72703e-05	-1.55584e-05	-3.44445e-05
2344.47	-0.000340151	-1.79821e-05	-1.67815e-05	-3.44484e-05
2345.43	-0.000307163	-1.91225e-05	-1.8041e-05	-3.29288e-05
2346.4	-0.000266432	-1.97605e-05	-1.87625e-05	-3.19447e-05
2347.36	-0.00022408	-2.08091e-05	-1.88711e-05	-3.30526e-05
2348.33	-0.000173917	-2.10891e-05	-1.79841e-05	-3.166e-05
2349.29	-0.000142075	-2.13427e-05	-1.75015e-05	-3.05378e-05
2350.26	-0.000156053	-2.24141e-05	-1.77241e-05	-3.23633e-05
2351.22	-0.000200415	-2.25619e-05	-1.72886e-05	-3.36203e-05
2352.19	-0.000259766	-2.20771e-05	-1.62418e-05	-3.49601e-05
2353.15	-0.000321931	-2.09839e-05	-1.44223e-05	-3.74811e-05
2354.11	-0.000381848	-2.02461e-05	-1.41023e-05	-3.90306e-05
2355.08	-0.000440019	-1.94912e-05	-1.42687e-05	-3.9432e-05
2356.04	-0.000480345	-1.80053e-05	-1.32373e-05	-3.95242e-05
2357.01	-0.000507981	-1.75675e-05	-1.41211e-05	-3.85511e-05
2357.97	-0.000541514	-1.7505e-05	-1.48778e-05	-3.9361e-05
2358.94	-0.000578384	-1.61756e-05	-1.37595e-05	-4.24119e-05
2359.9	-0.000605363	-1.54624e-05	-1.42635e-05	-4.18583e-05
2360.87	-0.00061892	-1.53844e-05	-1.58473e-05	-4.17187e-05
2361.83	-0.000631085	-1.54355e-05	-1.51428e-05	-4.38368e-05
2362.79	-0.00064059	-1.54273e-05	-1.44892e-05	-4.39787e-05
2363.76	-0.000627018	-1.53591e-05	-1.51514e-05	-4.31381e-05
2364.72	-0.000600531	-1.54385e-05	-1.49723e-05	-4.19331e-05
2365.69	-0.000571733	-1.57091e-05	-1.49577e-05	-4.13851e-05
2366.65	-0.00053812	-1.62664e-05	-1.42602e-05	-4.14e-05
2367.62	-0.000508619	-1.67472e-05	-1.32619e-05	-3.99632e-05
2368.58	-0.000481185	-1.71286e-05	-1.375e-05	-3.87804e-05
2369.54	-0.000438704	-1.73846e-05	-1.41355e-05	-3.97172e-05
2370.51	-0.000390866	-1.73582e-05	-1.47657e-05	-3.93954e-05
2371.47	-0.0003484	-1.75764e-05	-1.60206e-05	-3.72796e-05
2372.44	-0.00030844	-1.81618e-05	-1.65445e-05	-3.69579e-05
2373.4	-0.000269162	-1.8933e-05	-1.65595e-05	-3.75359e-05
2374.37	-0.000231796	-1.967e-05	-1.69254e-05	-3.6916e-05
2375.33	-0.000199496	-2.05051e-05	-1.72242e-05	-3.60754e-05
2376.3	-0.000164552	-2.13725e-05	-1.80815e-05	-3.56432e-05
2377.26	-0.000134512	-2.17448e-05	-1.96153e-05	-3.60557e-05
2378.22	-0.000112764	-2.23971e-05	-1.98732e-05	-3.52923e-05
2379.19	-9.43433e-05	-2.27252e-05	-2.0347e-05	-3.52024e-05
2380.15	-7.85114e-05	-2.25735e-05	-2.04229e-05	-3.54382e-05
2381.12	-5.76936e-05	-2.29198e-05	-2.01927e-05	-3.55801e-05
2382.08	-4.13376e-05	-2.3124e-05	-2.04907e-05	-3.63458e-05
2383.05	-4.06851e-05	-2.29676e-05	-1.98632e-05	-3.63386e-05
2384.01	-3.44855e-05	-2.2307e-05	-1.91759e-05	-3.61549e-05
2384.98	-2.1357e-05	-2.0965e-05	-1.85642e-05	-3.55074e-05
2385.94	-1.63808e-05	-2.00917e-05	-1.8411e-05	-3.46613e-05
2386.9	-1.34082e-05	-1.94077e-05	-1.7791e-05	-3.40194e-05
2387.87	-8.97776e-06	-1.85823e-05	-1.73629e-05	-3.35265e-05
2388.83	-7.43219e-06	-1.86245e-05	-1.80412e-05	-3.33262e-05
2389.8	-5.27097e-06	-1.87632e-05	-1.76126e-05	-3.34184e-05
2390.76	-2.91239e-06	-1.90884e-05	-1.70237e-05	-3.3196e-05
2391.73	-4.83765e-06	-1.92628e-05	-1.72097e-05	-3.34649e-05
2392.69	-1.07629e-05	-1.87612e-05	-1.72706e-05	-3.30438e-05
2393.66	-1.49767e-05	-1.82736e-05	-1.67268e-05	-3.33844e-05
2394.62	-1.40218e-05	-1.85019e-05	-1.62448e-05	-3.36202e-05
2395.58	-8.74789e-06	-1.88908e-05	-1.76784e-05	-3.35689e-05
2396.55	-4.32415e-06	-1.88404e-05	-1.95294e-05	-3.43788e-05
2397.51	-4.33782e-06	-1.90146e-05	-2.0118e-05	-3.48408e-05
2398.48	-9.70324e-06	-1.9001e-05	-2.0903e-05	-3.49165e-05
2399.44	-8.36483e-06	-1.93083e-05	-2.097e-05	-3.38551e-05
2400.41	-2.0022e-06	-1.98524e-05	-2.1461e-05	-3.30807e-05
2401.37	-5.38908e-06	-2.0038e-05	-2.25441e-05	-3.3333e-05
2402.33	-1.11219e-05	-2.00562e-05	-2.24876e-05	-3.43471e-05
2403.3	-1.08027e-05	-1.98821e-05	-2.21524e-05	-3.43455e-05
2404.26	-1.15038e-05	-1.98752e-05	-2.28821e-05	-3.35159e-05
2405.23	-9.21959e-06	-2.00827e-05	-2.41631e-05	-3.34757e-05
2406.19	-4.6012e-06	-2.01901e-05	-2.36746e-05	-3.38881e-05
2407.16	-1.0334e-05	-2.06597e-05	-2.31593e-05	-3.36933e-05
2408.12	-2.05914e-05	-2.16115e-05	-2.34565e-05	-3.28968e-05
2409.09	-1.9954e-05	-2.15335e-05	-2.369e-05	-3.24701e-05
2410.05	-1.10792e-05	-2.11924e-05	-2.34388e-05	-3.13701e-05
2411.01	-5.72967e-06	-2.14915e-05	-2.30629e-05	-3.11753e-05
2411.98	-6.34468e-06	-2.16791e-05	-2.41065e-05	-3.18471e-05
2412.94	-1.26387e-05	-2.16897e-05	-2.52983e-05	-3.16799e-05
2413.91	-1.63829e-05	-2.17766e-05	-2.55451e-05	-3.13802e-05
2414.87	-1.30773e-05	-2.16696e-05	-2.53076e-05	-3.22398e-05
2415.84	-1.33607e-05	-2.18871e-05	-2.52697e-05	-3.34967e-05
2416.8	-1.47243e-05	-2.23517e-05	-2.57253e-05	-3.38153e-05
2417.77	-1.07261e-05	-2.26503e-05	-2.6293e-05	-3.33776e-05
2418.73	-9.01299e-06	-2.33347e-05	-2.66787e-05	-3.28516e-05
2419.69	-8.62741e-06	-2.39709e-05	-2.74729e-05	-3.41307e-05
2420.66	-6.61598e-06	-2.38767e-05	-2.75082e-05	-3.46148e-05
2421.62	-1.13113e-05	-2.42882e-05	-2.72576e-05	-3.35976e-05
2422.59	-1.75833e-05	-2.48757e-05	-2.7528e-05	-3.31378e-05
2423.55	-1.7957e-05	-2.46961e-05	-2.7689e-05	-3.38593e-05
2424.52	-1.83252e-05	-2.49987e-05	-2.86096e-05	-3.42276e-05
2425.48	-1.82955e-05	-2.56198e-05	-2.88544e-05	-3.45406e-05
2426.44	-1.55971e-05	-2.53066e-05	-2.88424e-05	-3.53394e-05
2427.41	-1.46107e-05	-2.44711e-05	-2.93932e-05	-3.48576e-05
2428.37	-1.70209e-05	-2.44653e-05	-2.9309e-05	-3.52424e-05
2429.34	-1.49937e-05	-2.4477e-05	-2.98483e-05	-3.55389e-05
2430.3	-6.28264e-06	-2.41115e-05	-2.9419e-05	-3.51674e-05
2431.27	-3.02398e-06	-2.36774e-05	-2.89262e-05	-3.52486e-05
2432.23	-7.68567e-06	-2.31446e-05	-2.93543e-05	-3.55948e-05
2433.2	-1.03246e-05	-2.27114e-05	-2.84099e-05	-3.56429e-05
2434.16	-1.19713e-05	-2.28438e-05	-2.76093e-05	-3.54094e-05
2435.12	-1.46678e-05	-2.30998e-05	-2.79367e-05	-3.51981e-05
2436.09	-1.5964e-05	-2.31358e-05	-2.88095e-05	-3.47162e-05
2437.05	-1.52142e-05	-2.36103e-05	-2.82145e-05	-3.51342e-05
2438.02	-1.49397e-05	-2.33755e-05	-2.79931e-05	-3.58943e-05
2438.98	-1.20017e-05	-2.27126e-05	-2.89414e-05	-3.57382e-05
2439.95	-8.99365e-06	-2.25942e-05	-2.91611e-05	-3.56317e-05
2440.91	-1.42125e-05	-2.25881e-05	-2.92361e-05	-3.59779e-05
2441.88	-1.55144e-05	-2.35637e-05	-2.9773e-05	-3.60977e-05
2442.84	-9.6832e-06	-2.4277e-05	-3.05581e-05	-3.50252e-05
2443.8	-1.32752e-05	-2.45213e-05	-3.14579e-05	-3.45047e-05
2444.77	-1.72244e-05	-2.52632e-05	-3.19924e-05	-3.55519e-05
2445.73	-8.96023e-06	-2.59862e-05	-3.23537e-05	-3.5865e-05
2446.7	-5.27186e-06	-2.69097e-05	-3.23287e-05	-3.60621e-05
2447.66	-1.39413e-05	-2.79139e-05	-3.24713e-05	-3.72197e-05
2448.63	-1.6919e-05	-2.87824e-05	-3.31086e-05	-3.70746e-05
2449.59	-1.35632e-05	-2.89851e-05	-3.33931e-05	-3.70178e-05
2450.55	-1.45409e-05	-2.98405e-05	-3.34364e-05	-3.78828e-05
2451.52	-1.31636e-05	-3.06042e-05	-3.3943e-05	-3.71968e-05
2452.48	-1.28138e-05	-3.06144e-05	-3.49744e-05	-3.58097e-05
2453.45	-1.81149e-05	-3.09047e-05	-3.53315e-05	-3.5118e-05
2454.41	-2.01775e-05	-3.11109e-05	-3.54072e-05	-3.56519e-05
2455.38	-1.95304e-05	-3.08212e-05	-3.44455e-05	-3.64893e-05
2456.34	-1.64599e-05	-3.04678e-05	-3.30988e-05	-3.56873e-05
2457.31	-1.48545e-05	-3.05324e-05	-3.3321e-05	-3.50178e-05
2458.27	-2.05573e-05	-2.99409e-05	-3.30664e-05	-3.49445e-05
2459.23	-2.28528e-05	-2.93568e-05	-3.29861e-05	-3.50367e-05
2460.2	-1.6447e-05	-2.93256e-05	-3.29819e-05	-3.38042e-05
2461.16	-1.41362e-05	-2.89727e-05	-3.29188e-05	-3.25992e-05
2462.13	-2.24892e-05	-2.85422e-05	-3.36934e-05	-3.38506e-05
2463.09	-2.83837e-05	-2.87832e-05	-3.37296e-05	-3.44949e-05
2464.06	-3.07196e-05	-2.91308e-05	-3.31409e-05	-3.46037e-05
2465.02	-3.01369e-05	-2.90698e-05	-3.30164e-05	-3.44751e-05
2465.99	-2.51337e-05	-2.92364e-05	-3.34144e-05	-3.33916e-05
2466.95	-2.17241e-05	-2.95374e-05	-3.35458e-05	-3.339e-05
2467.91	-1.83514e-05	-3.00464e-05	-3.47954e-05	-3.49561e-05
2468.88	-1.51359e-05	-3.07455e-05	-3.60055e-05	-3.43307e-05
2469.84	-1.84144e-05	-3.11621e-05	-3.69538e-05	-3.39483e-05
2470.81	-2.06685e-05	-3.14108e-05	-3.78771e-05	-3.53377e-05
2471.77	-1.84349e-05	-3.16263e-05	-3.78684e-05	-3.56728e-05
2472.74	-1.58024e-05	-3.20324e-05	-3.80412e-05	-3.60742e-05
2473.7	-1.6729e-05	-3.22873e-05	-3.81062e-05	-3.7e-05
2474.67	-1.52585e-05	-3.22349e-05	-3.84286e-05	-3.67831e-05
2475.63	-1.39843e-05	-3.21391e-05	-3.8709e-05	-3.66876e-05
2476.59	-1.7398e-05	-3.20804e-05	-3.89484e-05	-3.75196e-05
2477.56	-1.6623e-05	-3.2339e-05	-3.92338e-05	-3.76615e-05
2478.52	-1.52485e-05	-3.23448e-05	-3.93855e-05	-3.72901e-05
2479.49	-1.66077e-05	-3.20403e-05	-3.99993e-05	-3.688e-05
2480.45	-1.32779e-05	-3.20878e-05	-3.97011e-05	-3.77726e-05
2481.42	-1.75769e-05	-3.23605e-05	-3.95698e-05	-3.83064e-05
2482.38	-2.48738e-05	-3.25306e-05	-3.95293e-05	-3.81448e-05
2483.34	-2.39365e-05	-3.24618e-05	-3.85821e-05	-3.7961e-05
2484.31	-2.45782e-05	-3.24625e-05	-3.86913e-05	-3.7297e-05
2485.27	-2.68561e-05	-3.2715e-05	-3.90527e-05	-3.80793e-05
2486.24	-2.41321e-05	-3.31333e-05	-3.91885e-05	-3.85358e-05
2487.2	-2.24494e-05	-3.34605e-05	-3.864e-05	-3.87661e-05
2488.17	-2.28891e-05	-3.36267e-05	-3.77498e-05	-3.97526e-05
2489.13	-2.17686e-05	-3.39194e-05	-3.84539e-05	-4.04354e-05
2490.1	-2.46178e-05	-3.42493e-05	-3.84763e-05	-4.00419e-05
2491.06	-2.40541e-05	-3.49266e-05	-3.74648e-05	-4.01783e-05
2492.02	-1.57723e-05	-3.52446e-05	-3.69182e-05	-3.89679e-05
2492.99	-1.83967e-05	-3.482e-05	-3.66945e-05	-3.78181e-05
2493.95	-2.5637e-05	-3.44574e-05	-3.65166e-05	-3.85617e-05
2494.92	-2.30104e-05	-3.44649e-05	-3.63987e-05	-3.80357e-05
2495.88	-2.00661e-05	-3.4309e-05	-3.6393e-05	-3.73331e-05
2496.85	-1.89946e-05	-3.41715e-05	-3.6449e-05	-3.70499e-05
2497.81	-1.93408e-05	-3.42229e-05	-3.67539e-05	-3.67999e-05
2498.78	-2.37117e-05	-3.40293e-05	-3.62165e-05	-3.57109e-05
2499.74	-2.76954e-05	-3.42058e-05	-3.53754e-05	-3.43017e-05
2500.7	-2.96153e-05	-3.40681e-05	-3.51481e-05	-3.37205e-05
2501.67	-3.06337e-05	-3.40257e-05	-3.56e-05	-3.44917e-05
2502.63	-3.105e-05	-3.42461e-05	-3.53736e-05	-3.47992e-05
2503.6	-2.95549e-05	-3.45463e-05	-3.50591e-05	-3.29098e-05
2504.56	-2.67789e-05	-3.5023e-05	-3.55602e-05	-3.19808e-05
2505.53	-2.61831e-05	-3.48823e-05	-3.54012e-05	-3.17529e-05
2506.49	-2.35989e-05	-3.53344e-05	-3.52969e-05	-3.07136e-05
2507.45	-1.71906e-05	-3.59658e-05	-3.58181e-05	-3.06016e-05
2508.42	-2.14745e-05	-3.63341e-05	-3.62571e-05	-3.06386e-05
2509.38	-3.09519e-05	-3.64261e-05	-3.5871e-05	-3.01181e-05
2510.35	-2.62434e-05	-3.64587e-05	-3.46983e-05	-2.85268e-05
2511.31	-1.81496e-05	-3.69029e-05	-3.38714e-05	-2.68692e-05
2512.28	-1.61373e-05	-3.732e-05	-3.32092e-05	-2.68013e-05
2513.24	-1.61128e-05	-3.73662e-05	-3.2029e-05	-2.60711e-05
2514.21	-2.25282e-05	-3.68515e-05	-3.15173e-05	-2.4695e-05
2515.17	-2.61421e-05	-3.68754e-05	-3.20976e-05	-2.35508e-05
2516.13	-1.84304e-05	-3.72371e-05	-3.13844e-05	-2.20478e-05
2517.1	-9.82534e-06	-3.76098e-05	-3.03329e-05	-2.12402e-05
2518.06	-1.3414e-05	-3.78757e-05	-3.02998e-05	-1.96655e-05
2519.03	-2.23814e-05	-3.78804e-05	-3.01447e-05	-1.81072e-05
2519.99	-2.83599e-05	-3.81106e-05	-3.02701e-05	-1.74984e-05
2520.96	-2.70679e-05	-3.83545e-05	-3.09672e-05	-1.54268e-05
2521.92	-2.21653e-05	-3.88226e-05	-3.11119e-05	-1.39955e-05
2522.89	-2.00133e-05	-3.87612e-05	-3.17814e-05	-1.33371e-05
2523.85	-1.95826e-05	-3.82942e-05	-3.35414e-05	-1.14366e-05
2524.81	-2.06739e-05	-3.8545e-05	-3.37967e-05	-8.79643e-06
2525.78	-2.07516e-05	-3.94597e-05	-3.32373e-05	-6.57579e-06
2526.74	-1.76461e-05	-4.03882e-05	-3.45499e-05	-3.97428e-06
2527.71	-1.62739e-05	-4.04726e-05	-3.55527e-05	-1.70947e-06
2528.67	-1.78094e-05	-4.02715e-05	-3.47666e-05	-7.97083e-07
2529.64	-2.10873e-05	-4.05185e-05	-3.47999e-05	4.07884e-07
2530.6	-2.52272e-05	-4.02122e-05	-3.50672e-05	2.35803e-06
2531.57	-2.49289e-05	-3.96714e-05	-3.50084e-05	3.8114e-06
2532.53	-2.23784e-05	-4.02203e-05	-3.53979e-05	4.46435e-06
2533.49	-1.93311e-05	-4.00647e-05	-3.60968e-05	6.1385e-06
2534.46	-1.55151e-05	-3.95196e-05	-3.61317e-05	7.15579e-06
2535.42	-1.19233e-05	-3.94317e-05	-3.5354e-05	7.34506e-06
2536.39	-1.63369e-05	-3.932e-05	-3.50284e-05	7.37978e-06
2537.35	-2.65147e-05	-3.93175e-05	-3.48799e-05	8.58473e-06
2538.32	-2.71699e-05	-3.87028e-05	-3.36711e-05	1.02644e-05
2539.28	-1.99699e-05	-3.85007e-05	-3.36249e-05	9.80785e-06
2540.24	-1.96569e-05	-3.83041e-05	-3.37533e-05	1.00578e-05
2541.21	-2.22141e-05	-3.72984e-05	-3.31583e-05	1.07439e-05
2542.17	-1.91876e-05	-3.69703e-05	-3.21826e-05	1.12644e-05
2543.14	-1.56106e-05	-3.69032e-05	-3.09844e-05	1.2773e-05
2544.1	-1.29172e-05	-3.57321e-05	-3.03827e-05	1.31113e-05
2545.07	-1.01248e-05	-3.44864e-05	-2.92543e-05	1.36097e-05
2546.03	-9.79e-06	-3.3736e-05	-2.7968e-05	1.45386e-05
2547	-1.08605e-05	-3.25435e-05	-2.65266e-05	1.53351e-05
2547.96	-1.35305e-05	-3.20849e-05	-2.52083e-05	1.54085e-05
2548.92	-1.57599e-05	-3.25783e-05	-2.51323e-05	1.48084e-05
2549.89	-1.5076e-05	-3.25534e-05	-2.5417e-05	1.4545e-05
2550.85	-1.41111e-05	-3.31022e-05	-2.50338e-05	1.55899e-05
2551.82	-1.80916e-05	-3.37001e-05	-2.43179e-05	1.71481e-05
2552.78	-2.13625e-05	-3.39106e-05	-2.26658e-05	1.71773e-05
2553.75	-2.32534e-05	-3.40892e-05	-2.0913e-05	1.59204e-05
2554.71	-2.63739e-05	-3.38371e-05	-1.96089e-05	1.32061e-05
2555.68	-2.10777e-05	-3.45019e-05	-1.99217e-05	9.98405e-06
2556.64	-1.39065e-05	-3.58046e-05	-2.20231e-05	5.85116e-06
2557.6	-1.3579e-05	-3.82978e-05	-2.56853e-05	-1.30934e-07
2558.57	-1.33433e-05	-4.13898e-05	-3.24686e-05	-8.70741e-06
2559.53	-1.36638e-05	-4.33001e-05	-4.01857e-05	-1.65332e-05
2560.5	-1.18081e-05	-4.39925e-05	-4.50182e-05	-2.06716e-05
2561.46	-1.25663e-05	-4.39311e-05	-4.6769e-05	-2.35956e-05
2562.43	-1.94751e-05	-4.37782e-05	-4.67347e-05	-2.34118e-05
2563.39	-1.93622e-05	-4.33656e-05	-4.54326e-05	-2.09152e-05
2564.35	-1.45403e-05	-4.22979e-05	-4.40225e-05	-2.00083e-05
2565.32	-1.52612e-05	-4.1343e-05	-4.308e-05	-2.02606e-05
2566.28	-1.91137e-05	-4.10504e-05	-4.31017e-05	-2.04688e-05
2567.25	-2.27483e-05	-4.08379e-05	-4.46334e-05	-2.12179e-05
2568.21	-2.33258e-05	-4.11366e-05	-4.57138e-05	-2.0714e-05
2569.18	-2.2477e-05	-4.18055e-05	-4.63128e-05	-1.98292e-05
2570.14	-2.07701e-05	-4.23961e-05	-4.72242e-05	-2.07439e-05
2571.11	-1.56519e-05	-4.28211e-05	-4.78974e-05	-2.34361e-05
2572.07	-1.87159e-05	-4.36303e-05	-4.88229e-05	-2.73592e-05
2573.03	-2.37582e-05	-4.37953e-05	-5.00219e-05	-2.95435e-05
2574	-2.0735e-05	-4.34642e-05	-5.03481e-05	-3.13194e-05
2574.96	-2.39056e-05	-4.40557e-05	-4.99255e-05	-3.19691e-05
2575.93	-2.8896e-05	-4.38301e-05	-4.90686e-05	-3.09132e-05
2576.89	-2.36225e-05	-4.31061e-05	-4.84886e-05	-3.00505e-05
2577.86	-2.02132e-05	-4.32273e-05	-4.84109e-05	-2.9944e-05
2578.82	-2.45416e-05	-4.34539e-05	-4.84262e-05	-3.09084e-05
2579.79	-2.96091e-05	-4.37854e-05	-4.87741e-05	-3.0399e-05
2580.75	-2.90133e-05	-4.37635e-05	-4.78711e-05	-2.95473e-05
2581.71	-2.82938e-05	-4.40299e-05	-4.74509e-05	-2.99818e-05
2582.68	-2.65066e-05	-4.44238e-05	-4.68524e-05	-3.08303e-05
2583.64	-2.21971e-05	-4.48322e-05	-4.56508e-05	-3.09722e-05
2584.61	-2.35647e-05	-4.50325e-05	-4.5889e-05	-3.15723e-05
2585.57	-2.52511e-05	-4.46919e-05	-4.6639e-05	-3.25809e-05
2586.54	-2.3206e-05	-4.53109e-05	-4.6066e-05	-3.27725e-05
2587.5	-2.68688e-05	-4.57933e-05	-4.48995e-05	-3.30082e-05
2588.46	-2.70174e-05	-4.55038e-05	-4.47994e-05	-3.20462e-05
2589.43	-1.82626e-05	-4.55176e-05	-4.45707e-05	-3.16968e-05
2590.39	-1.47899e-05	-4.57819e-05	-4.3764e-05	-3.26888e-05
2591.36	-1.88078e-05	-4.56572e-05	-4.23718e-05	-3.32226e-05
2592.32	-2.65287e-05	-4.49907e-05	-4.14602e-05	-3.28954e-05
2593.29	-2.84638e-05	-4.47646e-05	-4.09846e-05	-3.28165e-05
2594.25	-2.25951e-05	-4.50653e-05	-4.0596e-05	-3.40514e-05
2595.22	-2.10263e-05	-4.46139e-05	-4.07343e-05	-3.48612e-05
2596.18	-2.04339e-05	-4.43973e-05	-4.03328e-05	-3.50086e-05
2597.14	-1.78764e-05	-4.42619e-05	-3.95339e-05	-3.51119e-05
2598.11	-1.64898e-05	-4.4263e-05	-3.84662e-05	-3.585e-05
2599.07	-1.63268e-05	-4.49455e-05	-3.72118e-05	-3.629e-05
2600.04	-2.071e-05	-4.54572e-05	-3.67446e-05	-3.50685e-05
2601	-2.45014e-05	-4.55609e-05	-3.59704e-05	-3.5514e-05
2601.97	-3.00802e-05	-4.49511e-05	-3.53101e-05	-3.57111e-05
2602.93	-3.05791e-05	-4.46287e-05	-3.49282e-05	-3.49091e-05
2603.9	-2.1844e-05	-4.45254e-05	-3.33621e-05	-3.49959e-05
2604.86	-2.40143e-05	-4.44198e-05	-3.22543e-05	-3.49777e-05
2605.82	-3.17254e-05	-4.46466e-05	-3.19348e-05	-3.62236e-05
2606.79	-3.0105e-05	-4.49505e-05	-3.13929e-05	-3.69728e-05
2607.75	-2.39911e-05	-4.54112e-05	-3.06406e-05	-3.67669e-05
2608.72	-1.95733e-05	-4.55121e-05	-3.06744e-05	-3.80073e-05
2609.68	-2.20448e-05	-4.56714e-05	-3.05721e-05	-3.83038e-05
2610.65	-2.73279e-05	-4.59412e-05	-3.0023e-05	-3.70988e-05
2611.61	-3.18908e-05	-4.57832e-05	-2.95562e-05	-3.67661e-05
2612.58	-2.75738e-05	-4.56752e-05	-2.82575e-05	-3.71067e-05
2613.54	-1.85735e-05	-4.60362e-05	-2.78859e-05	-3.77951e-05
2614.5	-2.32505e-05	-4.59988e-05	-2.86536e-05	-3.91017e-05
2615.47	-2.85046e-05	-4.5831e-05	-2.9132e-05	-4.01986e-05
2616.43	-2.14712e-05	-4.66822e-05	-2.95979e-05	-4.06386e-05
2617.4	-1.85055e-05	-4.75076e-05	-2.97003e-05	-4.04273e-05
2618.36	-2.44763e-05	-4.74074e-05	-2.95166e-05	-4.12923e-05
2619.33	-2.71766e-05	-4.74871e-05	-2.95766e-05	-4.19641e-05
2620.29	-1.91442e-05	-4.74957e-05	-2.92676e-05	-4.13719e-05
2621.25	-1.24295e-05	-4.70198e-05	-2.95577e-05	-4.22867e-05
2622.22	-1.57793e-05	-4.67602e-05	-3.06023e-05	-4.31186e-05
2623.18	-2.17282e-05	-4.63943e-05	-3.11697e-05	-4.28244e-05
2624.15	-2.26423e-05	-4.65055e-05	-3.13653e-05	-4.23315e-05
2625.11	-1.93189e-05	-4.70483e-05	-3.1718e-05	-4.36547e-05
[truncated: 1,427 more rows]

## Sheet: Fig 3b middle
ROS (+)Nb9
Wavenumber	ROS-Nb9 H2O	ROS Lumi H2O	ROS MetaI H2O	ROS MetaII H2O
699.194	0.000187949	-0.000182	4.07e-21	-0.000176
700.159	0.000252416	-0.000166	6.5e-06	-0.000171
701.123	0.000178205	-0.000139	6.55e-05	-0.000189
702.087	0.000147812	-0.000147	-2.3e-05	-0.000278
703.052	0.000276913	-0.000142	-5.61e-05	-0.000275
704.016	0.000246748	-0.000117	-3.67e-05	-0.00021
704.981	2.95e-05	-9.77e-05	-1.46e-05	-0.000196
705.945	-0.000111	-9.98e-05	-2.1e-05	-0.000193
706.909	-0.000112305	-0.000121	4.3e-05	-0.00019
707.874	-2.02e-05	-0.000132	-5.23e-05	-0.000178
708.838	9.26e-05	-9.68e-05	0.000288	-0.000164
709.803	0.000200259	-7.12e-05	0.000903	-0.000177
710.767	0.000281269	-7.13e-05	-4e-05	-0.000155
711.731	0.000381464	-6.79e-05	-0.000476	-0.000133
712.696	0.000494445	-5.93e-05	-1.3e-05	-0.00019
713.66	0.000426954	-4.01e-05	5.02e-05	-0.000195
714.625	0.000306551	-3.01e-05	0.000105	-0.000172
715.589	0.000342172	-3.27e-05	4.08e-05	-0.000215
716.553	0.000454	-3.85e-05	7.28e-05	-0.00027
717.518	0.00053	-4.8e-05	7.87e-05	-0.000233
718.482	0.000468236	-5.43e-05	4.81e-05	-0.000194
719.447	0.000327013	-4.56e-05	3.1e-05	-0.000213
720.411	0.000237631	-4.32e-05	5.02e-05	-0.000155
721.375	0.000273	-4.4e-05	7.64e-05	-0.000132
722.34	0.000436198	-3.6e-05	7.63e-05	-0.000182
723.304	0.000538018	-3.43e-05	5.29e-05	-0.000195
724.269	0.000490748	-2.4e-05	4.91e-05	-0.000178
725.233	0.00036304	-2.57e-05	5.73e-05	-0.000146
726.198	0.000164778	-2.89e-05	5.32e-05	-0.000132
727.162	-1.17e-05	-2.19e-05	4.12e-05	-0.00015
728.126	-4.36e-05	-2.11e-05	4.11e-05	-0.000195
729.091	0.000109864	-2.01e-05	4.07e-05	-0.000205
730.055	0.000332722	-1.83e-05	9.11e-05	-0.000182
731.02	0.000420482	-2.4e-05	0.0001	-0.000168
731.984	0.000356471	-2.2e-05	4.96e-05	-0.00017
732.948	0.000305126	-1.78e-05	3.65e-05	-0.000165
733.913	0.000417058	-2.34e-05	2.72e-05	-0.000131
734.877	0.000398576	-2.04e-05	8.76e-06	-0.000127
735.842	7.95e-05	-9.81e-06	8.71e-06	-0.000166
736.806	-6.06e-07	-1.11e-05	-1.16e-05	-0.00019
737.77	0.000249456	-1.84e-05	-4.88e-05	-0.000201
738.735	0.00045761	-1.13e-05	-6.8e-05	-0.0002
739.699	0.000465401	-2.92e-06	-5.53e-05	-0.000194
740.664	0.000295606	9.84e-06	-2.64e-05	-0.000195
741.628	0.000269596	1.74e-05	2.2e-05	-0.000191
742.592	0.000308672	1.17e-05	1.65e-05	-0.000186
743.557	0.000220481	-4.53e-06	-1.07e-05	-0.000186
744.521	0.000259278	-4.08e-05	-2.07e-05	-0.000181
745.486	0.000351092	-7.24e-05	-2.85e-05	-0.000156
746.45	0.000269981	-7.04e-05	8e-07	-0.000123
747.414	0.000222454	-4.54e-05	3.16e-05	-0.00012
748.379	0.000260403	-2.99e-05	6.75e-05	-0.00016
749.343	0.000207507	-2.86e-05	9.93e-05	-0.000154
750.308	0.000230008	-3.03e-05	0.000128	-0.000131
751.272	0.000328163	-3.08e-05	0.000106	-0.000151
752.236	0.00029053	-2.56e-05	5.08e-05	-0.000165
753.201	0.000232339	-2.19e-05	7.62e-05	-0.000149
754.165	0.000211994	-2.39e-05	8.39e-05	-0.000143
755.13	0.000196844	-2.16e-05	5.69e-05	-0.000139
756.094	0.000229029	-1.82e-05	4.77e-05	-0.000132
757.058	0.000238661	-2.08e-05	3.55e-05	-0.000151
758.023	0.000189639	-2.1e-05	1.06e-05	-0.00014
758.987	0.000221316	-2.01e-05	-1.18e-05	-0.000108
759.952	0.000349258	-2.42e-05	-2.79e-05	-0.000117
760.916	0.000321827	-2.61e-05	-1.7e-05	-0.000109
761.881	0.000175411	-2.48e-05	-1.25e-05	-9.75e-05
762.845	0.00014159	-2.64e-05	-3.76e-05	-0.000104
763.809	0.000141344	-2.33e-05	-3.74e-05	-9.86e-05
764.774	0.000117699	-2.15e-05	-4.93e-06	-0.000104
765.738	0.000143618	-2.9e-05	-2.47e-06	-0.000122
766.703	0.000208193	-3.83e-05	-1.99e-05	-0.00014
767.667	0.000221822	-3.77e-05	-3.32e-05	-0.000161
768.631	0.000134774	-3.34e-05	-5.98e-05	-0.000187
769.596	1.3e-05	-3.08e-05	-6.71e-05	-0.000178
770.56	-6.26e-05	-3.17e-05	-5.5e-05	-0.000165
771.525	-1.81e-05	-3.23e-05	-3.79e-05	-0.000167
772.489	8.6e-05	-2.63e-05	-5.08e-05	-0.000168
773.453	8.32e-05	-2.26e-05	-4.57e-05	-0.000155
774.418	4.29e-05	-1.74e-05	-2.15e-05	-0.000129
775.382	0.000103	-1.14e-05	-9.65e-06	-0.00012
776.347	0.00019	-8.72e-06	5.96e-06	-0.000125
777.311	0.000262	-1.62e-06	2.03e-05	-0.000122
778.275	0.000338216	2.37e-06	2.78e-05	-0.00012
779.24	0.000345	3.34e-06	3.39e-05	-0.000111
780.204	0.000299	7.92e-06	4.06e-05	-0.000105
781.169	0.000263878	7.04e-06	4.55e-05	-0.000116
782.133	0.00020281	8.63e-06	5.3e-05	-0.000128
783.097	0.000104294	1.41e-05	6.52e-05	-0.000123
784.062	8.7e-06	1.31e-05	6.33e-05	-0.000103
785.026	2.2e-06	1.13e-05	3.68e-05	-9.76e-05
785.991	7.32e-05	1.21e-05	3.48e-05	-8.28e-05
786.955	9.12e-05	6.28e-06	5.6e-05	-6.51e-05
787.919	0.000100647	3.89e-08	4.92e-05	-4.94e-05
788.884	0.00017595	1.6e-06	3.36e-05	-3.5e-05
789.848	0.000221053	5.9e-06	2.94e-05	-4.78e-05
790.813	0.00015389	4.55e-06	2.8e-05	-5.31e-05
791.777	5.71e-05	-4.04e-06	2.22e-05	-4.29e-05
792.742	6.18e-05	-1.37e-05	7.61e-06	-5.08e-05
793.706	0.000121122	-1.77e-05	6.83e-06	-6.45e-05
794.67	0.000184406	-1.91e-05	1.04e-05	-6.08e-05
795.635	0.00023425	-2.11e-05	6.65e-06	-5.75e-05
796.599	0.000210102	-2.18e-05	-9.71e-06	-5.98e-05
797.564	0.000171	-2.11e-05	-2.16e-05	-6.78e-05
798.528	0.000105573	-2.07e-05	-2.29e-05	-8.27e-05
799.492	3.59e-05	-2.03e-05	-1.16e-05	-9.35e-05
800.457	3.32e-05	-1.85e-05	-1.11e-06	-8.59e-05
801.421	2.44e-05	-1.68e-05	-8.32e-06	-6.42e-05
802.386	4.73e-05	-1.59e-05	-1.01e-05	-5.05e-05
803.35	9.08e-05	-1.67e-05	-1.21e-05	-4.14e-05
804.314	9.74e-05	-1.91e-05	-1.9e-05	-3.62e-05
805.279	0.00016023	-2e-05	-3.15e-05	-2.73e-05
806.243	0.000176946	-1.72e-05	-3.02e-05	-1.57e-05
807.208	0.000117112	-1.05e-05	-1.16e-05	-1.55e-05
808.172	0.000129459	-3.16e-06	-7.84e-06	-2.33e-05
809.136	0.000139753	1.67e-06	-2.93e-05	-3.66e-05
810.101	0.000106434	2.86e-06	-4.97e-05	-5.35e-05
811.065	9.42e-05	-2.35e-06	-5.36e-05	-6.85e-05
812.03	0.000119	-1.03e-05	-6.56e-05	-8.54e-05
812.994	0.000152	-1.29e-05	-7.4e-05	-8.44e-05
813.958	0.000133	-8.98e-06	-6.25e-05	-6.14e-05
814.923	0.000128	-2.85e-06	-4.42e-05	-5.27e-05
815.887	0.000151	4.91e-06	-1.33e-05	-5.25e-05
816.852	0.000120673	1.37e-05	2.17e-05	-4.88e-05
817.816	0.000156645	1.73e-05	3.88e-05	-4.98e-05
818.78	0.000217804	1.76e-05	5.2e-05	-4.44e-05
819.745	0.000157	1.62e-05	6.8e-05	-1.94e-05
820.709	0.00010482	1.31e-05	8.01e-05	7.89e-06
821.674	9.09e-05	1.36e-05	9.53e-05	2.52e-05
822.638	6.56e-05	1.39e-05	0.000106	1.88e-05
823.602	5.89e-05	1.46e-05	0.000104	-1.56e-06
824.567	7.52e-05	1.82e-05	0.000105	-9.71e-06
825.531	0.000123	1.92e-05	0.000107	-2.97e-05
826.496	0.000126	1.86e-05	9.92e-05	-6.02e-05
827.46	9.48e-05	1.69e-05	8.48e-05	-6.11e-05
828.425	9.69e-05	1.33e-05	7.34e-05	-6.49e-05
829.389	8.33e-05	1.85e-05	6.74e-05	-9.9e-05
830.353	0.000119	3.32e-05	6.12e-05	-0.000129686
831.318	0.000179	4.56e-05	6.85e-05	-0.000134
832.282	0.000123	5.18e-05	7.47e-05	-0.00013
833.247	5.76e-05	4.87e-05	5.74e-05	-0.000135
834.211	7.51e-05	3.41e-05	2.67e-05	-0.000133
835.175	8.83e-05	1.86e-05	-1.66e-06	-0.000127
836.14	8.56e-05	1.13e-05	-1.16e-05	-0.000107
837.104	9.75e-05	6.98e-06	-5.15e-06	-7.67e-05
838.069	0.000122	3.01e-06	3.36e-06	-4e-05
839.033	0.000122	1.06e-06	2.14e-05	7.77e-06
839.997	8.48e-05	1.12e-06	4.51e-05	3.74e-05
840.962	0.000102	3.81e-06	4.58e-05	4.36e-05
841.926	0.000139488	6.52e-06	3.24e-05	4.33e-05
842.891	9.8e-05	6.68e-06	3.03e-05	4.41e-05
843.855	6.96e-05	6.31e-06	2.65e-05	3.98e-05
844.819	8.88e-05	5.69e-06	2.88e-05	3.35e-05
845.784	7.8e-05	4.92e-06	3.62e-05	2.01e-05
846.748	5.66e-05	5.51e-06	3.28e-05	-3.74e-06
847.713	7.33e-05	7.76e-06	2.04e-05	-2.39e-05
848.677	9.97e-05	1.16e-05	9.42e-08	-3.81e-05
849.641	8.29e-05	1.19e-05	-1.18e-05	-6.42e-05
850.606	7.93e-05	6.31e-06	-7.7e-06	-9.33e-05
851.57	0.00011	1.62e-06	-2.59e-06	-0.000111
852.535	0.000109	1.31e-06	1.04e-06	-0.000117
853.499	0.000124	3.66e-06	4.33e-06	-0.000115
854.463	0.000125	7.27e-06	5.85e-06	-0.000116
855.428	7.78e-05	8.38e-06	5.1e-06	-0.00011
856.392	7.21e-05	5.15e-06	2.83e-06	-9.95e-05
857.357	7.35e-05	3.21e-06	3.04e-06	-8.62e-05
858.321	4.56e-05	4.05e-06	2.21e-06	-7.52e-05
859.286	4.23e-05	5.98e-06	-1.14e-06	-5.92e-05
860.25	4.5e-05	7.05e-06	-1.06e-05	-4.35e-05
861.214	3.77e-05	3.09e-06	-1.61e-05	-4.39e-05
862.179	1.71e-05	-5.25e-06	-1.37e-05	-5.26e-05
863.143	1.32e-06	-1.08e-05	-8.05e-06	-5.31e-05
864.108	-1.62e-06	-9.16e-06	8.51e-07	-5.09e-05
865.072	-2.53e-06	-5.76e-06	3.17e-06	-5.74e-05
866.036	5.68e-05	-1.55e-06	2.2e-06	-5.78e-05
867.001	0.000138	2.84e-06	1.05e-05	-4.92e-05
867.965	0.000126	9.06e-06	2.09e-05	-4.43e-05
868.93	8.85e-05	1.52e-05	2.01e-05	-3.46e-05
869.894	8.96e-05	1.76e-05	1.64e-05	-2.91e-05
870.858	6.38e-05	1.79e-05	1.43e-05	-3.35e-05
871.823	3.26e-05	1.45e-05	8.94e-06	-4.75e-05
872.787	3.51e-05	1.31e-05	7.52e-06	-6.4e-05
873.752	4.35e-05	1.12e-05	6.46e-06	-6.97e-05
874.716	7.29e-05	6.73e-06	1.77e-06	-6.46e-05
875.68	0.000137	4.23e-06	5.02e-06	-5.93e-05
876.645	0.000191	4.41e-06	7.35e-06	-5.44e-05
877.609	0.000166	6.46e-06	4.27e-06	-3.98e-05
878.574	8.35e-05	6.04e-06	4.11e-06	-2.62e-05
879.538	7.63e-05	5.69e-06	5.23e-06	-2.18e-05
880.502	0.000119	7.65e-06	6.94e-06	-2.72e-05
881.467	0.000115	6.81e-06	8.39e-06	-3.47e-05
882.431	0.000101	4.35e-06	1.37e-05	-4.24e-05
883.396	7.52e-05	5.31e-07	2.77e-05	-4.79e-05
884.36	5.13e-05	-3.32e-06	5.14e-05	-5.11e-05
885.324	6.84e-05	5.11e-07	7.27e-05	-6.04e-05
886.289	9e-05	9.59e-06	7.94e-05	-6.54e-05
887.253	0.000101	1.43e-05	7.39e-05	-6.44e-05
888.218	0.000104	2.06e-05	6.25e-05	-6.09e-05
889.182	0.000109	2.93e-05	4.55e-05	-4.98e-05
890.146	9.3e-05	2.87e-05	3.48e-05	-3.81e-05
891.111	5.42e-05	2.62e-05	3.24e-05	-3.6e-05
892.075	7.62e-05	2.66e-05	4.19e-05	-2.65e-05
893.04	9.98e-05	2.21e-05	5.87e-05	-3.12e-05
894.004	8.75e-05	1.49e-05	6.71e-05	-1.96e-05
894.969	8.52e-05	1.54e-05	7.92e-05	3.82e-05
895.933	6.51e-05	1.18e-05	8.11e-05	3.4e-05
896.897	8.35e-05	1.49e-06	6.77e-05	-7.98e-06
897.862	0.000132	-7.02e-06	5.02e-05	-2.1e-05
898.826	9.96e-05	-1.27e-05	4.3e-05	-1.65e-05
899.791	4.76e-05	-1.91e-05	3.06e-05	-1.3e-05
900.755	4.81e-05	-3e-05	6.18e-06	-1.66e-05
901.719	4.26e-05	-3.45e-05	-6.25e-06	-1.83e-05
902.684	1.19e-05	-2.67e-05	-6.28e-06	-2.06e-05
903.648	3.52e-06	-1.74e-05	-2.14e-06	-1.75e-05
904.613	1.74e-05	-7.31e-06	1.72e-06	-9.58e-06
905.577	5.2e-05	1.53e-06	9.56e-06	-6.45e-06
906.541	0.000101	9.6e-07	1.6e-05	-4.04e-06
907.506	0.00012	3.78e-06	2.13e-05	1.35e-06
908.47	9.37e-05	8.75e-06	2.36e-05	-2.76e-06
909.435	5.46e-05	1.22e-05	2.28e-05	-9.94e-06
910.399	5.02e-05	1.54e-05	2.73e-05	-1.64e-05
911.363	6.79e-05	1.66e-05	3.63e-05	-2.29e-05
912.328	8.38e-05	1.73e-05	4.36e-05	-2.17e-05
913.292	9.81e-05	1.6e-05	4.46e-05	-1.6e-05
914.257	0.000105	1.36e-05	3.95e-05	-9.05e-06
915.221	0.000121	1.31e-05	3.13e-05	-1.11e-05
916.185	0.000119	1.25e-05	2.8e-05	-1.13e-05
917.15	7.1e-05	7.71e-06	2.78e-05	-8.85e-06
918.114	3.45e-05	3.42e-06	2.18e-05	-1.05e-05
919.079	3.85e-05	3.95e-06	2.36e-05	-9.76e-06
920.043	7.09e-05	7.42e-06	3.01e-05	-9.57e-06
921.007	0.000102	1.19e-05	3.25e-05	-1.43e-05
921.972	0.000104	1.4e-05	4.08e-05	-2.8e-05
922.936	9.48e-05	1.78e-05	5.13e-05	-4.05e-05
923.901	9.03e-05	2.19e-05	4.77e-05	-5.31e-05
924.865	8.6e-05	2.05e-05	3.86e-05	-5.98e-05
925.83	6.53e-05	1.76e-05	2.91e-05	-5.54e-05
926.794	5.02e-05	1.79e-05	2.08e-05	-5.57e-05
927.758	7.06e-05	2.06e-05	1.06e-05	-6.19e-05
928.723	8.48e-05	1.93e-05	8.45e-06	-6.57e-05
929.687	7.19e-05	1.52e-05	1.28e-05	-5.19e-05
930.652	6.41e-05	2.36e-05	5.49e-06	-4.52e-05
931.616	7e-05	3.14e-05	1.76e-05	-6.07e-05
932.58	8.27e-05	3.41e-05	2.79e-05	-5.41e-05
933.545	8.61e-05	4.24e-05	2.39e-05	-4.96e-05
934.509	7.58e-05	4.82e-05	2.34e-05	-4.14e-05
935.474	6.22e-05	5.7e-05	2.5e-05	-2.62e-05
936.438	5.77e-05	6.46e-05	3.17e-05	-2.05e-05
937.402	7.09e-05	6.83e-05	3.68e-05	-1.95e-05
938.367	7.74e-05	7.42e-05	4.37e-05	-1.78e-05
939.331	7.51e-05	7.96e-05	4.71e-05	-1.54e-05
940.296	7.1e-05	8.09e-05	4.93e-05	-1.53e-05
941.26	6.33e-05	7.78e-05	5.28e-05	-1.55e-05
942.224	7.29e-05	7.85e-05	5.84e-05	-1.86e-05
943.189	9.82e-05	8.95e-05	7.05e-05	-1.47e-05
944.153	0.000123	0.000109	8.91e-05	-8.86e-06
945.118	0.000149	0.000131	0.000118	-1.05e-05
946.082	0.000177	0.00015	0.000162	-1.7e-05
947.046	0.000201	0.00016	0.000223408	-2.29e-05
948.011	0.000221	0.000158	0.000304781	-2.92e-05
948.975	0.00024	0.000145	0.000402016	-3.1e-05
949.94	0.000233	0.000126	0.000478933	-2.63e-05
950.904	0.000199	0.000101	0.000478584	-1.85e-05
951.868	0.000183	7.74e-05	0.000392504	-1.95e-05
952.833	0.000182	5.56e-05	0.000276781	-2.62e-05
953.797	0.000164	3.46e-05	0.000179613	-3.26e-05
954.762	0.000145	1.34e-05	0.000111165	-4.42e-05
955.726	0.000132	-1.55e-06	7.08e-05	-5.51e-05
956.69	0.000121	-1.71e-06	5.67e-05	-5.97e-05
957.655	0.000133	1.37e-05	6.05e-05	-6.25e-05
958.619	0.000135	3.3e-05	7.23e-05	-6.25e-05
959.584	9.16e-05	3.81e-05	8.69e-05	-6.08e-05
960.548	5.47e-05	2.44e-05	9.74e-05	-6.64e-05
961.513	4.58e-05	3.14e-06	9.33e-05	-7.96e-05
962.477	2.41e-05	-1.91e-05	6.37e-05	-9.62e-05
963.441	-6.87e-06	-4.23e-05	9.02e-06	-0.000115633
964.406	-3.21e-05	-6.81e-05	-5.48e-05	-0.000139671
965.37	-5.12e-05	-9.48e-05	-0.000115409	-0.000166
966.335	-7.88e-05	-0.000121	-0.00016608	-0.000192
967.299	-0.00011601	-0.000136	-0.000198482	-0.000212905
968.263	-0.000136646	-0.000133	-0.000216836	-0.000229237
969.228	-0.000155367	-0.000126	-0.000231	-0.000238
970.192	-0.000173535	-0.000125	-0.000242	-0.000241
971.157	-0.000165395	-0.000124	-0.000245	-0.00024
972.121	-0.000157	-0.000117	-0.000234	-0.000222
973.085	-0.000138	-0.000104	-0.000212	-0.00019
974.05	-9.44e-05	-8.99e-05	-0.000187	-0.000156
975.014	-8.08e-05	-7.54e-05	-0.000162	-0.000117
975.979	-8.8e-05	-6.06e-05	-0.000135	-7.59e-05
976.943	-6.73e-05	-4.86e-05	-0.000114	-3.76e-05
977.907	-3e-05	-4.18e-05	-9.62e-05	-4e-06
978.872	2.23e-06	-3.86e-05	-7.84e-05	2.34e-05
979.836	1.99e-05	-3.29e-05	-5.66e-05	4.18e-05
980.801	3.22e-05	-2.26e-05	-3.37e-05	5.07e-05
981.765	5.1e-05	-1.4e-05	-2.06e-05	5.32e-05
982.729	5.54e-05	-1.2e-05	-1.41e-05	5.1e-05
983.694	4.56e-05	-1.24e-05	-5.51e-06	4.67e-05
984.658	4.38e-05	-1.05e-05	5.64e-06	4.53e-05
985.623	4.68e-05	-7.27e-06	1.1e-05	4.47e-05
986.587	4.48e-05	-4.7e-06	1.54e-05	4.17e-05
987.551	4.09e-05	-3.96e-06	1.38e-05	3.69e-05
988.516	3.73e-05	-4.68e-06	4.66e-06	3.1e-05
989.48	3.14e-05	-5.97e-06	-3.62e-06	2.3e-05
990.445	3.21e-05	-7.73e-06	-1.36e-05	1.44e-05
991.409	4.42e-05	-9.18e-06	-1.71e-05	7.55e-06
992.373	5.21e-05	-9.94e-06	-1.52e-05	2.18e-06
993.338	4.43e-05	-1.22e-05	-1.27e-05	-5.81e-06
994.302	2.85e-05	-1.65e-05	-1.49e-05	-1.82e-05
995.267	3.07e-05	-2.43e-05	-2.02e-05	-2.68e-05
996.231	3.95e-05	-3.24e-05	-1.68e-05	-2.9e-05
997.196	2.44e-05	-3.61e-05	-8.29e-06	-2.51e-05
998.16	1.56e-05	-3.87e-05	3.55e-06	-1.69e-05
999.124	2.88e-05	-3.66e-05	2.46e-05	-3.22e-06
1000.09	4.6e-05	-2.34e-05	5.46e-05	1.62e-05
1001.05	7.09e-05	-5.05e-06	9.07e-05	2.76e-05
1002.02	0.000103	9.99e-06	0.000122	3.04e-05
1002.98	0.000122	2.02e-05	0.00014	3.74e-05
1003.95	0.000113	2.69e-05	0.00014	4.03e-05
1004.91	9.43e-05	3.03e-05	0.000129	3.55e-05
1005.88	9e-05	2.95e-05	0.000117	2.83e-05
1006.84	9.38e-05	2.68e-05	0.000106	2.53e-05
1007.8	0.000104	2.83e-05	9.93e-05	2.81e-05
1008.77	0.00011	3.62e-05	9.32e-05	3.45e-05
1009.73	0.000108	4.61e-05	8.77e-05	3.47e-05
1010.7	0.000117	5.57e-05	8.96e-05	2.73e-05
1011.66	0.000126	6.42e-05	0.000102477	2.5e-05
1012.63	0.000114	6.81e-05	0.000113181	1.87e-05
1013.59	9.96e-05	6.46e-05	0.000111	1.11e-05
1014.55	0.000101	5.68e-05	0.0001	2.56e-06
1015.52	0.000109	4.91e-05	8.68e-05	-1.2e-05
1016.48	0.000104	4.41e-05	7.7e-05	-2.6e-05
1017.45	9.7e-05	4.34e-05	7.59e-05	-3.36e-05
1018.41	0.000106	4.59e-05	7.9e-05	-4.09e-05
1019.38	0.000111	4.97e-05	8.36e-05	-4e-05
1020.34	0.000104	5.42e-05	9.44e-05	-3.07e-05
1021.31	0.000103	5.69e-05	0.000108	-1.6e-05
1022.27	0.000114513	5.81e-05	0.000116	5.36e-06
1023.23	0.00013	6.11e-05	0.000116352	1.94e-05
1024.2	0.000126772	6.27e-05	0.000106162	3.06e-05
1025.16	0.000119	6.12e-05	9.82e-05	3.82e-05
1026.13	0.000117	6.03e-05	9.13e-05	3.81e-05
1027.09	0.000107	6e-05	7.77e-05	2.99e-05
1028.06	0.000103	5.59e-05	6.56e-05	2.21e-05
1029.02	0.000104	4.85e-05	5.65e-05	1.37e-05
1029.99	0.000105	4.26e-05	4.8e-05	-1.55e-06
1030.95	0.000109	3.99e-05	3.83e-05	-1.99e-05
1031.91	0.000104	3.9e-05	2.75e-05	-3.64e-05
1032.88	9.66e-05	3.7e-05	1.67e-05	-5.07e-05
1033.84	7.66e-05	2.86e-05	7.44e-06	-6.71e-05
1034.81	5.55e-05	1.85e-05	2.48e-06	-7.69e-05
1035.77	6.36e-05	1.55e-05	3.12e-06	-7.4e-05
1036.74	7.07e-05	1.93e-05	1.1e-05	-6.15e-05
1037.7	7.5e-05	2.27e-05	2.38e-05	-5.03e-05
1038.66	8.71e-05	2.48e-05	3.27e-05	-4.6e-05
1039.63	8.5e-05	2.51e-05	3.53e-05	-4.4e-05
1040.59	7.83e-05	2.15e-05	3.44e-05	-4.22e-05
1041.56	7.81e-05	1.59e-05	3.28e-05	-3.69e-05
1042.52	8.71e-05	1.19e-05	3.4e-05	-3.06e-05
1043.49	8.86e-05	1.21e-05	3.82e-05	-2.16e-05
1044.45	7.53e-05	1.39e-05	5.04e-05	-1e-05
1045.42	7.05e-05	1.47e-05	7.22e-05	-2.8e-06
1046.38	7.55e-05	1.36e-05	9.3e-05	4.36e-07
1047.34	8.36e-05	1.12e-05	0.000103	-6.48e-06
1048.31	9.18e-05	8.19e-06	9.33e-05	-1.82e-05
1049.27	8.17e-05	4.16e-06	7.52e-05	-2.22e-05
1050.24	7.69e-05	3.72e-06	6.74e-05	-8.47e-06
1051.2	0.000103	4.86e-06	7.21e-05	1.93e-05
1052.17	0.000107	6.24e-06	7.82e-05	4.21e-05
1053.13	9.71e-05	6.63e-06	7.77e-05	5.51e-05
1054.1	0.000112	6.58e-06	7.47e-05	6.05e-05
1055.06	0.000116	9.34e-06	7.02e-05	6.55e-05
1056.02	0.000119	1.31e-05	6.51e-05	7.61e-05
1056.99	0.000134	1.74e-05	5.98e-05	8.33e-05
1057.95	0.000141	2.11e-05	5.5e-05	9.11e-05
1058.92	0.000143	2.31e-05	5.32e-05	9.8e-05
1059.88	0.000125	2.43e-05	5.56e-05	0.000102269
1060.85	0.000103	2.71e-05	5.88e-05	0.00010752
1061.81	0.000108	2.99e-05	6.28e-05	0.000106947
1062.78	0.000124	3.14e-05	6.72e-05	0.000105072
1063.74	0.000134	3.05e-05	6.68e-05	0.00010551
1064.7	0.000121	2.89e-05	6.63e-05	9.85e-05
1065.67	8.71e-05	2.8e-05	6.21e-05	9.03e-05
1066.63	7.24e-05	2.48e-05	5.62e-05	7.67e-05
1067.6	8.1e-05	2.03e-05	5.49e-05	5e-05
1068.56	6.27e-05	1.44e-05	4.57e-05	2.1e-05
1069.53	1.91e-05	1.71e-06	2.3e-05	-2.13e-05
1070.49	-3.97e-06	-1.85e-05	-6.91e-06	-6.23e-05
1071.45	5.07e-07	-3.71e-05	-3e-05	-9.35e-05
1072.42	5.84e-06	-4.57e-05	-3.25e-05	-0.000112483
1073.38	7.28e-06	-4.36e-05	-1.7e-05	-0.000114131
1074.35	2.64e-05	-3.82e-05	3.51e-06	-0.000103923
1075.31	5e-05	-3.13e-05	2.59e-05	-7.76e-05
1076.28	6.1e-05	-2.02e-05	4.75e-05	-4.34e-05
1077.24	8.1e-05	-7.31e-06	5.61e-05	-1.28e-05
1078.21	9.24e-05	4.24e-06	5.03e-05	2.77e-06
1079.17	8.81e-05	1.09e-05	3.84e-05	8.97e-06
1080.13	9.03e-05	9.77e-06	2.4e-05	1.2e-05
1081.1	8.28e-05	5.75e-06	9.16e-06	5.26e-06
1082.06	6.69e-05	4.93e-06	7.68e-07	-8.63e-07
1083.03	6.69e-05	3.46e-06	3.74e-06	-3.09e-06
1083.99	6.27e-05	2.16e-06	7.51e-06	-4.62e-06
1084.96	5.4e-05	7.26e-07	6.01e-06	-3.34e-07
1085.92	5.83e-05	-3.69e-06	1.13e-06	8.02e-06
1086.89	5.41e-05	-9.78e-06	-2.52e-06	1.78e-05
1087.85	4.64e-05	-1.45e-05	-9.9e-07	3.17e-05
1088.81	4.77e-05	-1.35e-05	5.99e-07	4.28e-05
1089.78	4.72e-05	-1.25e-05	1.88e-06	3.84e-05
1090.74	4.4e-05	-1.16e-05	3.36e-06	2.36e-05
1091.71	4.46e-05	-9.29e-06	3.53e-06	1.02e-05
1092.67	4.89e-05	-6.73e-06	6.3e-06	-7.4e-06
1093.64	5.21e-05	-3.12e-06	1.37e-05	-2.51e-05
1094.6	5.59e-05	-4.94e-07	2.34e-05	-4.6e-05
1095.56	4.88e-05	-6.47e-07	2.95e-05	-7.87e-05
1096.53	3e-05	-2.7e-06	3.11e-05	-0.000108998
1097.49	2.31e-05	-2.6e-06	3.45e-05	-0.000137209
1098.46	2.47e-05	-1.53e-06	4.35e-05	-0.000156208
1099.42	2.55e-05	-1.11e-06	5.69e-05	-0.000157901
1100.39	3.22e-05	-1.16e-06	7.21e-05	-0.000144336
1101.35	4.53e-05	4.21e-07	8.83e-05	-0.000126362
1102.32	5.18e-05	3.28e-07	0.000102165	-0.000113504
1103.28	4.58e-05	-3.09e-06	0.000117824	-9.87e-05
1104.24	4.9e-05	-8.95e-06	0.000131971	-8.43e-05
1105.21	6.23e-05	-1.66e-05	0.000133063	-7.12e-05
1106.17	5.49e-05	-1.64e-05	0.000126111	-5.51e-05
1107.14	2.76e-05	-8.71e-06	0.000120156	-4.79e-05
1108.1	1.42e-05	-5.94e-06	0.000118798	-5.14e-05
1109.07	1.5e-05	-1.13e-05	0.000122576	-5.53e-05
1110.03	1.39e-05	-2.27e-05	0.000122966	-5.87e-05
1111	2.32e-05	-3.57e-05	0.000112669	-7.34e-05
1111.96	2.1e-05	-4.83e-05	9.2e-05	-9.97e-05
1112.92	-8.77e-06	-5.57e-05	7.02e-05	-0.000122075
1113.89	-8.78e-06	-5.07e-05	5.86e-05	-0.000130475
1114.85	2.35e-05	-3.8e-05	6.58e-05	-0.000120471
1115.82	4.44e-05	-2.06e-05	9.57e-05	-0.000102497
1116.78	7.39e-05	-4.01e-06	0.000133321	-8.73e-05
1117.75	9.9e-05	7.48e-06	0.000159272	-7.99e-05
1118.71	9.79e-05	1.59e-05	0.000164367	-8.04e-05
1119.68	9.9e-05	2.04e-05	0.000152381	-8.55e-05
1120.64	8.73e-05	2.14e-05	0.000134772	-8.84e-05
1121.6	6.06e-05	2.28e-05	0.000118261	-8.22e-05
1122.57	4.71e-05	2.54e-05	0.000103574	-6.61e-05
1123.53	5.07e-05	2.66e-05	8.86e-05	-4.43e-05
1124.5	5.33e-05	2.58e-05	7.04e-05	-1.96e-05
1125.46	4.35e-05	2.26e-05	5.31e-05	6e-06
1126.43	5.2e-05	1.77e-05	3.59e-05	2.76e-05
1127.39	6.92e-05	1.55e-05	1.99e-05	4.72e-05
1128.35	5.54e-05	1.7e-05	1.49e-05	6.82e-05
1129.32	5.37e-05	2.29e-05	2.14e-05	8.25e-05
1130.28	8.28e-05	3.15e-05	2.87e-05	8.77e-05
1131.25	9.69e-05	3.47e-05	3.23e-05	8.61e-05
1132.21	9.9e-05	3.12e-05	3.7e-05	8.17e-05
1133.18	9.91e-05	2.64e-05	4.28e-05	7.65e-05
1134.14	8.3e-05	2.3e-05	4.27e-05	7.05e-05
1135.11	7.65e-05	2.21e-05	3.57e-05	6.47e-05
1136.07	0.000104	2.43e-05	2.88e-05	6.01e-05
1137.03	0.000116	2.84e-05	2.63e-05	5.94e-05
1138	7.91e-05	3.4e-05	2.73e-05	6.35e-05
1138.96	6.6e-05	3.94e-05	2.99e-05	6.85e-05
1139.93	9.76e-05	4.22e-05	3.44e-05	6.68e-05
1140.89	0.000108	4.44e-05	3.8e-05	5.94e-05
1141.86	0.000108	4.86e-05	4.12e-05	5.37e-05
1142.82	0.000121	5.4e-05	4.47e-05	4.49e-05
1143.79	0.000118	5.94e-05	4.9e-05	3.07e-05
1144.75	0.000114	6.42e-05	5.44e-05	2.03e-05
1145.71	0.000115	6.66e-05	5.77e-05	1.18e-05
1146.68	0.000107	6.48e-05	5.98e-05	5.65e-06
1147.64	0.00011	6e-05	6.14e-05	2.97e-06
1148.61	0.000119	5.46e-05	6.25e-05	-1.95e-06
1149.57	0.000117	5.16e-05	6.65e-05	-1.12e-05
1150.54	0.000114	5.33e-05	7.62e-05	-2.34e-05
1151.5	0.000122	5.89e-05	9.11e-05	-4.27e-05
1152.46	0.000128	6.7e-05	0.000111529	-6.59e-05
1153.43	0.000139	7.54e-05	0.000134566	-9e-05
1154.39	0.000158	8.23e-05	0.000157163	-0.000112739
1155.36	0.000162	8.78e-05	0.000177771	-0.000131373
1156.32	0.000149425	9.09e-05	0.000190312	-0.000150078
1157.29	0.000143	9.28e-05	0.000184739	-0.000164771
1158.25	0.000144	9.39e-05	0.000162057	-0.000169837
1159.22	0.000134	9.27e-05	0.000133	-0.00016612
1160.18	0.000119	9.02e-05	0.000103	-0.00014745
1161.14	0.000101	8.32e-05	7.73e-05	-0.000122531
1162.11	7.79e-05	7.03e-05	5.37e-05	-9.64e-05
1163.07	6.8e-05	5.27e-05	3.01e-05	-6.81e-05
1164.04	7.51e-05	3.46e-05	1.51e-05	-4.5e-05
1165	8.7e-05	2.64e-05	1.41e-05	-2.13e-05
1165.97	9.4e-05	3.19e-05	2.48e-05	3.82e-06
1166.93	0.000104	4.39e-05	3.96e-05	2.5e-05
1167.9	0.00012171	5.6e-05	4.94e-05	3.57e-05
1168.86	0.000129303	6.5e-05	4.73e-05	2.95e-05
1169.82	0.000114121	6.77e-05	2.89e-05	7.02e-06
1170.79	9.48e-05	6.43e-05	5.21e-08	-2.12e-05
1171.75	9.35e-05	6.25e-05	-1.85e-05	-4.33e-05
1172.72	0.000107	7.56e-05	-6.82e-06	-3.72e-05
1173.68	0.00012592	0.000102	3.3e-05	-6.39e-06
1174.65	0.000153651	0.000122	7.72e-05	2.02e-05
1175.61	0.000193809	0.000129	0.000104956	3e-05
1176.57	0.000220295	0.00013	0.000114856	2.15e-05
1177.54	0.000207867	0.000128	0.000114238	-3.28e-06
1178.5	0.000184465	0.000122	0.000112898	-3.67e-05
1179.47	0.000182741	0.000113	0.00011925	-6.85e-05
1180.43	0.0001817	0.000104	0.000140908	-9.31e-05
1181.4	0.000178355	9.66e-05	0.000182	-0.000101499
1182.36	0.000192439	9.15e-05	0.000228	-8.85e-05
1183.33	0.000204837	9.19e-05	0.000260432	-6.54e-05
1184.29	0.000202346	9.64e-05	0.000264	-4.07e-05
1185.25	0.000178741	0.0001	0.000243	-2.92e-05
1186.22	0.000131077	0.0001	0.000202	-4.55e-05
1187.18	9.29e-05	9.3e-05	0.000142	-8.08e-05
1188.15	7.22e-05	7.51e-05	7.59e-05	-0.000126858
1189.11	4.45e-05	4.9e-05	1.06e-05	-0.000174522
1190.08	3.82e-05	2e-05	-3.37e-05	-0.000203318
1191.04	7.35e-05	9.84e-07	-3.76e-05	-0.000199099
1192.01	0.000124	7e-06	1.4e-06	-0.00015831
1192.97	0.000171684	3.86e-05	6.68e-05	-9.89e-05
1193.93	0.000214827	8.05e-05	0.000133	-5.02e-05
1194.9	0.000247	0.000117	0.000189	-2.31e-05
1195.86	0.000269	0.000141	0.000236762	-1.29e-05
1196.83	0.000285491	0.000156	0.000267985	-1.28e-05
1197.79	0.000293534	0.000164	0.000273707	-2.57e-05
1198.76	0.000301286	0.000166	0.000252129	-5.04e-05
1199.72	0.000307653	0.000168	0.000217436	-7.06e-05
1200.69	0.000307958	0.000174	0.000193644	-7.84e-05
1201.65	0.000320799	0.000188	0.000190761	-7.28e-05
1202.61	0.000340865	0.000212	0.000205198	-6.11e-05
1203.58	0.000350353	0.00024	0.000225954	-5.57e-05
1204.54	0.000347973	0.000273	0.000241581	-5.38e-05
1205.51	0.000326738	0.000294	0.000236118	-5.84e-05
1206.47	0.000290471	0.00028	0.000202274	-7.7e-05
1207.44	0.000237584	0.000233	0.000145242	-0.000106882
1208.4	0.000170889	0.000178	7.64e-05	-0.000140001
1209.36	0.000115	0.000133	1.29e-05	-0.000170994
1210.33	7.18e-05	0.000105	-4.09e-05	-0.000201899
1211.29	3.45e-05	8.69e-05	-9.22e-05	-0.000231893
1212.26	-1.02e-05	6.91e-05	-0.000146	-0.000263482
1213.22	-5.88e-05	4.56e-05	-0.000201	-0.000296639
1214.19	-8.13e-05	1.44e-05	-0.000251	-0.000324403
1215.15	-8.88e-05	-1.52e-05	-0.000278	-0.000334294
1216.12	-7.94e-05	-2.1e-05	-0.000267	-0.000320095
1217.08	-3.84e-05	5.71e-06	-0.000229404	-0.000289772
1218.04	-7.99e-06	4.51e-05	-0.000193514	-0.000255767
1219.01	-9.93e-06	7.29e-05	-0.00017678	-0.000234442
1219.97	-2.56e-05	7.66e-05	-0.000184762	-0.000229781
1220.94	-4.56e-05	5.67e-05	-0.000204307	-0.000245075
1221.9	-6.57e-05	2.55e-05	-0.000223104	-0.000264852
1222.87	-8.32e-05	-4.3e-06	-0.000237182	-0.000276895
1223.83	-9.63e-05	-2.77e-05	-0.000241328	-0.000278676
1224.8	-0.000112673	-4.64e-05	-0.000241753	-0.000264687
1225.76	-0.000126319	-6.52e-05	-0.00024405	-0.000249947
1226.72	-0.000128157	-8.52e-05	-0.000244508	-0.000233551
1227.69	-0.00013614	-0.000102	-0.000231849	-0.000212562
1228.65	-0.000158403	-0.000113	-0.000209504	-0.000200693
1229.62	-0.000185162	-0.000124	-0.000191231	-0.000202894
1230.58	-0.000217465	-0.000141	-0.000180738	-0.00022744
1231.55	-0.000265927	-0.000166	-0.000186635	-0.000271035
1232.51	-0.000324437	-0.000201	-0.000212222	-0.000322
1233.47	-0.000392206	-0.000250439	-0.000258829	-0.000375608
1234.44	-0.000476268	-0.000320236	-0.000329564	-0.000435167
1235.4	-0.0005629	-0.000413248	-0.000428084	-0.000513434
1236.37	-0.000635884	-0.000518	-0.000540153	-0.000603226
1237.33	-0.000674319	-0.000614	-0.000633892	-0.000672186
1238.3	-0.000657365	-0.000669	-0.000678662	-0.000688706
1239.26	-0.000585727	-0.000654	-0.00065255	-0.000640067
1240.23	-0.000473395	-0.000560861	-0.000562423	-0.000543405
1241.19	-0.000360435	-0.000424193	-0.000441376	-0.000428466
1242.15	-0.000288135	-0.000295339	-0.000332613	-0.000324611
1243.12	-0.000256253	-0.000205215	-0.000258069	-0.000256774
1244.08	-0.000240727	-0.000155274	-0.000220055	-0.00022856
1245.05	-0.000220238	-0.000131527	-0.000207512	-0.000227338
1246.01	-0.000192063	-0.000112058	-0.000199406	-0.000228474
1246.98	-0.000145403	-8.06e-05	-0.000180615	-0.000213105
1247.94	-7.95e-05	-3.81e-05	-0.0001435	-0.00018176
1248.91	-1.8e-05	3.62e-06	-9.14e-05	-0.000133978
1249.87	3.46e-05	3.61e-05	-2.81e-05	-7.68e-05
1250.83	7.29e-05	6.03e-05	4.05e-05	-2.83e-05
1251.8	9.76e-05	7.85e-05	0.000102494	1.1e-05
1252.76	0.000119	8.84e-05	0.000150362	3.65e-05
1253.73	0.000119	8.47e-05	0.000176196	4.33e-05
1254.69	9.05e-05	6.57e-05	0.000181734	4.17e-05
1255.66	6.87e-05	3.75e-05	0.000175521	2.97e-05
1256.62	7.08e-05	1.25e-05	0.000162799	1.44e-05
1257.59	6.68e-05	2.91e-06	0.000149904	1.57e-06
1258.55	4.78e-05	6.96e-06	0.000134506	-1.98e-05
1259.51	2.41e-05	1.4e-05	0.000113066	-5.11e-05
1260.48	-1.31e-05	1.63e-05	8.19e-05	-9.3e-05
1261.44	-5.14e-05	7.67e-06	4e-05	-0.000145543
1262.41	-7.22e-05	-1.39e-05	-7.65e-06	-0.00020131
1263.37	-8.24e-05	-4.39e-05	-5.38e-05	-0.000248284
1264.34	-8.69e-05	-7.03e-05	-8.3e-05	-0.000273592
1265.3	-7.44e-05	-8.1e-05	-8.34e-05	-0.000265691
1266.26	-5.07e-05	-7.5e-05	-5.61e-05	-0.000228948
1267.23	-3.04e-05	-6.29e-05	-1.39e-05	-0.000173537
1268.19	1.08e-06	-5.42e-05	3.12e-05	-0.000104381
1269.16	3.72e-05	-4.73e-05	7.87e-05	-3.11e-05
1270.12	5.64e-05	-3.7e-05	0.000129	3.89e-05
1271.09	7.81e-05	-2.03e-05	0.000174	0.000102326
1272.05	0.000102	-2.39e-06	0.000204	0.000149502
1273.02	0.00011	1.02e-05	0.000216	0.000176833
1273.98	0.000115	1.65e-05	0.000215	0.00019154
1274.94	0.000109	1.8e-05	0.00021	0.000197497
1275.91	9.51e-05	1.75e-05	0.000208	0.000188385
1276.87	8.73e-05	1.64e-05	0.000209903	0.000168195
1277.84	7.57e-05	1.47e-05	0.000214	0.000142733
1278.8	6.26e-05	1.24e-05	0.000217	0.000109719
1279.77	5.6e-05	1.1e-05	0.000219604	7.51e-05
1280.73	6.23e-05	1.25e-05	0.000218963	4.55e-05
1281.7	7.53e-05	1.7e-05	0.00021	2.4e-05
1282.66	6.85e-05	2.12e-05	0.000188961	7.36e-06
1283.62	5.04e-05	2.09e-05	0.000154234	-9e-06
1284.59	3.42e-05	1.55e-05	0.000109877	-2.53e-05
1285.55	1.01e-05	7.29e-06	6.63e-05	-3.52e-05
1286.52	-9.97e-06	-3.87e-06	2.62e-05	-4e-05
1287.48	-1.25e-05	-1.76e-05	-2.53e-06	-3.89e-05
1288.45	-1.19e-05	-2.87e-05	-1.4e-05	-2.61e-05
1289.41	-2.32e-05	-3.28e-05	-1.55e-05	-6.69e-06
1290.37	-3.79e-05	-3.06e-05	-7.79e-06	1.17e-05
1291.34	-4.02e-05	-2.73e-05	3.51e-06	2.33e-05
1292.3	-4.2e-05	-2.53e-05	1.39e-05	2.06e-05
1293.27	-4.41e-05	-2.58e-05	2.25e-05	7.89e-06
1294.23	-4.79e-05	-2.73e-05	3.07e-05	-5.73e-06
1295.2	-5.37e-05	-2.92e-05	4.09e-05	-1.74e-05
1296.16	-4.15e-05	-3.28e-05	5.06e-05	-2.57e-05
1297.13	-2.28e-05	-3.59e-05	5.94e-05	-2.89e-05
1298.09	-1.63e-05	-3.39e-05	6.48e-05	-3.07e-05
1299.05	-2.19e-06	-2.47e-05	6.57e-05	-3.26e-05
1300.02	2.44e-05	-1.02e-05	6.64e-05	-3.09e-05
1300.98	4.79e-05	7.75e-06	6.89e-05	-2.5e-05
1301.95	6.58e-05	2.67e-05	7.67e-05	-1.2e-05
1302.91	8.04e-05	4.43e-05	8.48e-05	1.22e-05
1303.88	8.73e-05	6.12e-05	8.56e-05	4.94e-05
1304.84	8.95e-05	7.45e-05	8.15e-05	8.56e-05
1305.81	8.64e-05	8.27e-05	7.29e-05	0.000109212
1306.77	7.21e-05	8.47e-05	6.35e-05	0.000119966
1307.73	5.56e-05	7.99e-05	5.8e-05	0.00012609
1308.7	3.92e-05	7.07e-05	5.51e-05	0.000132864
1309.66	2.36e-05	5.85e-05	5.28e-05	0.00014002
1310.63	1.55e-05	4.47e-05	4.75e-05	0.000150289
1311.59	1.24e-05	3.23e-05	3.96e-05	0.00016366
1312.56	1.12e-05	2.65e-05	3.46e-05	0.000175838
1313.52	8.78e-06	2.84e-05	3.1e-05	0.000180532
1314.49	1.68e-05	3.71e-05	2.83e-05	0.000175659
1315.45	4.42e-05	4.77e-05	3.05e-05	0.000165471
1316.41	5.7e-05	5.41e-05	3.69e-05	0.000153881
1317.38	4.87e-05	5.55e-05	4.21e-05	0.000138857
1318.34	4.62e-05	5.21e-05	4.26e-05	0.000125373
1319.31	4e-05	4.5e-05	4.06e-05	0.000110918
1320.27	2.82e-05	3.55e-05	4.03e-05	9.5e-05
1321.24	2.12e-05	2.33e-05	4.29e-05	8.04e-05
1322.2	1.32e-05	9.12e-06	4.71e-05	6.35e-05
1323.16	1.48e-05	-5.03e-06	5.5e-05	4.93e-05
1324.13	1.97e-05	-1.65e-05	6.8e-05	3.72e-05
1325.09	8.5e-06	-2.24e-05	8.39e-05	2.28e-05
1326.06	1.57e-06	-2.1e-05	9.89e-05	8.81e-06
1327.02	9.79e-06	-1.4e-05	0.000113507	-8.54e-06
1327.99	1.74e-05	-5.26e-06	0.0001258	-3.05e-05
1328.95	1.86e-05	7.95e-07	0.000135371	-5.59e-05
1329.92	1.43e-05	2.81e-06	0.000149916	-7.66e-05
1330.88	1.81e-05	1.1e-06	0.000174513	-8.33e-05
1331.84	3.48e-05	-7.38e-07	0.000199518	-7.6e-05
1332.81	5.56e-05	-4.48e-07	0.000205391	-6.16e-05
1333.77	6.96e-05	2.63e-06	0.000188413	-4.2e-05
1334.74	7.38e-05	9.14e-06	0.000159832	-1.22e-05
1335.7	7.94e-05	1.66e-05	0.000131681	2.23e-05
1336.67	8.27e-05	2.2e-05	0.000112156	5.74e-05
1337.63	7.06e-05	2.26e-05	9.49e-05	8.38e-05
1338.6	5.21e-05	1.91e-05	7.48e-05	9.41e-05
1339.56	4.94e-05	1.43e-05	5.83e-05	9e-05
1340.52	5.99e-05	1.23e-05	4.59e-05	7.47e-05
1341.49	5.96e-05	1.61e-05	3.91e-05	5.58e-05
1342.45	4.57e-05	2.14e-05	3.47e-05	3.57e-05
1343.42	2.19e-05	2.04e-05	2.05e-05	8.33e-06
1344.38	1.09e-06	7.8e-06	-5.53e-06	-2.41e-05
1345.35	-1.24e-06	-9.43e-06	-3.36e-05	-5.16e-05
1346.31	3.92e-07	-1.82e-05	-5.02e-05	-7.02e-05
1347.27	-2.56e-06	-1.62e-05	-4.71e-05	-7.84e-05
1348.24	-6.78e-07	-8.37e-06	-2.54e-05	-7.83e-05
1349.2	1.84e-06	5.88e-07	4.59e-06	-7.54e-05
1350.17	7.65e-06	7.93e-06	3.04e-05	-6.56e-05
1351.13	2.34e-05	1.42e-05	4.36e-05	-4.65e-05
1352.1	3.52e-05	1.79e-05	4.04e-05	-3e-05
1353.06	3.01e-05	1.75e-05	2.27e-05	-2.19e-05
1354.03	1.8e-05	1.53e-05	-4.65e-07	-1.75e-05
1354.99	1.01e-05	1.19e-05	-2.02e-05	-1.4e-05
1355.95	9.1e-06	7.02e-06	-3.2e-05	-8.87e-06
1356.92	3.72e-06	1.87e-06	-3.39e-05	-4.44e-06
1357.88	-5.51e-06	2.49e-07	-2.81e-05	-3.56e-06
1358.85	-2.31e-06	3.56e-06	-2.72e-05	-1.13e-05
1359.81	-7.49e-06	-1.8e-06	-4.7e-05	-3.04e-05
1360.78	-2.49e-05	-1.21e-05	-6.58e-05	-4.37e-05
1361.74	-2.47e-05	-5.46e-06	-5.72e-05	-3.66e-05
1362.71	-9.09e-06	9.12e-06	-3.82e-05	-2.21e-05
1363.67	9.86e-06	2.1e-05	-2.06e-05	-1.12e-05
1364.63	1.3e-05	3.25e-05	-2.32e-06	-3.86e-06
1365.6	5.96e-06	4.15e-05	9.51e-06	-2.55e-06
1366.56	1.34e-05	4.46e-05	1.21e-05	-6.67e-06
1367.53	9.74e-06	4.13e-05	1.26e-05	-1.81e-05
1368.49	-9.01e-06	3.56e-05	1.98e-05	-2.44e-05
1369.46	-8.79e-06	2.89e-05	2.89e-05	-1.94e-05
1370.42	-1.71e-06	2.02e-05	2.84e-05	-9.87e-06
1371.38	-8.31e-06	1.4e-05	3.08e-05	9.92e-06
1372.35	-8.16e-06	1.29e-05	4.97e-05	4.06e-05
1373.31	1.86e-06	1.2e-05	7.22e-05	7.75e-05
1374.28	7.57e-06	1.07e-05	8.9e-05	0.000119079
1375.24	1.51e-05	1.1e-05	0.000100081	0.00015628
1376.21	2.11e-05	9.88e-06	9.81e-05	0.00017675
1377.17	1.52e-05	5.23e-06	7.84e-05	0.000174654
1378.14	-1.88e-06	-2.82e-06	4.83e-05	0.000151725
1379.1	-2.33e-05	-1.82e-05	2.1e-05	0.000113136
1380.06	-4.53e-05	-4.26e-05	4.66e-06	6.49e-05
1381.03	-6.59e-05	-5.27e-05	8.15e-07	1.84e-05
1381.99	-8.41e-05	-3.68e-05	9.27e-06	-2.18e-05
1382.96	-9.21e-05	-2.29e-05	2e-05	-5.92e-05
1383.92	-9.77e-05	-2.11e-05	2.33e-05	-0.000101727
1384.89	-0.000112	-2.16e-05	1.49e-05	-0.000150677
1385.85	-0.000133	-2.68e-05	-1.43e-05	-0.000205627
1386.82	-0.000179	-4.54e-05	-6.39e-05	-0.000262106
1387.78	-0.000229	-7.06e-05	-0.000122873	-0.000315129
1388.74	-0.000234	-9.46e-05	-0.000182321	-0.00036573
1389.71	-0.000229323	-0.000115661	-0.000214458	-0.000398164
1390.67	-0.000224551	-0.000118209	-0.000193562	-0.000389562
1391.64	-0.000188654	-9.56e-05	-0.000143241	-0.000356368
1392.6	-0.000149627	-6.38e-05	-0.0001	-0.000328607
1393.57	-0.000133	-3.78e-05	-7.51e-05	-0.00030886
1394.53	-0.00013	-1.82e-05	-6.1e-05	-0.000285189
1395.5	-0.000122	-2.35e-06	-5e-05	-0.000257135
1396.46	-0.000104	8.19e-06	-3.85e-05	-0.000240523
1397.42	-8.26e-05	1.17e-05	-2.51e-05	-0.000238656
1398.39	-7.61e-05	1.09e-05	-1.1e-05	-0.00024593
1399.35	-7.67e-05	7.67e-06	4.39e-06	-0.000251415
1400.32	-5.78e-05	5.77e-06	2.16e-05	-0.000248217
1401.28	-4.24e-05	6.99e-06	3.94e-05	-0.000234234
1402.25	-3.79e-05	9.19e-06	5.94e-05	-0.000217644
1403.21	-2.1e-05	1.3e-05	8.13e-05	-0.000201099
1404.17	5.94e-06	1.7e-05	0.000103631	-0.00018302
1405.14	3.33e-05	2.02e-05	0.000125926	-0.000162925
1406.1	5.26e-05	2.27e-05	0.000147191	-0.000137079
1407.07	5.63e-05	2.43e-05	0.000164206	-0.000107717
1408.03	5.25e-05	2.55e-05	0.000175919	-7.89e-05
1409	4.1e-05	2.61e-05	0.000183551	-5.58e-05
1409.96	3.34e-05	2.62e-05	0.000186481	-3.94e-05
1410.93	4.22e-05	2.69e-05	0.000187317	-2.83e-05
1411.89	5.11e-05	2.64e-05	0.000185026	-1.86e-05
1412.85	4.56e-05	2.45e-05	0.000177	-9.47e-06
1413.82	3.57e-05	2.44e-05	0.000168	-6.95e-06
1414.78	4.25e-05	2.59e-05	0.000160977	-8.28e-06
1415.75	5.63e-05	2.64e-05	0.000157102	-9.15e-06
1416.71	5.13e-05	2.63e-05	0.000158	-5.45e-06
1417.68	5.03e-05	2.38e-05	0.000164	6.64e-07
1418.64	4.63e-05	1.72e-05	0.000169	3.77e-06
1419.61	1.98e-05	9.4e-06	0.000168	1.01e-05
1420.57	1.71e-05	4.06e-06	0.000164474	1.84e-05
1421.53	2.37e-05	1.02e-06	0.000161913	2.74e-05
1422.5	1.76e-05	-3.83e-06	0.000151394	3.53e-05
1423.46	3.89e-06	-1.28e-05	0.000124265	3.04e-05
1424.43	-1.29e-05	-2.34e-05	8.43e-05	8.68e-06
1425.39	-2.34e-05	-2.94e-05	4.76e-05	-2.34e-05
1426.36	-2.89e-05	-2.9e-05	2.02e-05	-6.47e-05
1427.32	-3.62e-05	-2.89e-05	-6.1e-06	-0.000106336
1428.28	-5.29e-05	-3.31e-05	-3.58e-05	-0.000144069
1429.25	-6.77e-05	-3.96e-05	-6.27e-05	-0.000176972
1430.21	-7.32e-05	-4.64e-05	-7.96e-05	-0.000202219
1431.18	-8.75e-05	-5.33e-05	-8.98e-05	-0.000221356
1432.14	-0.000104271	-6.08e-05	-0.000100633	-0.000240243
1433.11	-0.0001139	-6.84e-05	-0.000113503	-0.000269752
1434.07	-0.000128704	-7.45e-05	-0.000128427	-0.000316383
1435.04	-0.00015639	-8.4e-05	-0.000147311	-0.000375628
1436	-0.000181639	-0.000101104	-0.000167309	-0.000433498
1436.96	-0.00018678	-0.000121892	-0.0001764	-0.000478915
1437.93	-0.000189141	-0.00013359	-0.000157531	-0.000493569
1438.89	-0.000182242	-0.000123729	-0.000104057	-0.000474898
1439.86	-0.000131841	-9.05e-05	-2.51e-05	-0.000411831
1440.82	-7.86e-05	-4.99e-05	5.54e-05	-0.000297753
1441.79	-4.48e-05	-2.05e-05	0.00010955	-0.000171796
1442.75	-8.12e-06	-8.15e-06	0.000129613	-7.78e-05
1443.72	2.2e-05	-6.88e-06	0.00013142	-2.3e-05
1444.68	2.75e-05	-9.14e-06	0.000129487	7.79e-06
1445.64	2.42e-05	-1.2e-05	0.000128679	2.59e-05
1446.61	1.94e-05	-1.44e-05	0.000120459	3.47e-05
1447.57	-1.37e-06	-1.67e-05	9.74e-05	3.12e-05
1448.54	-2.03e-05	-1.83e-05	6.35e-05	5.73e-06
1449.5	-2.07e-05	-1.71e-05	3e-05	-4.44e-05
1450.47	-1.89e-05	-1.3e-05	5.49e-06	-0.000101231
1451.43	-2.48e-05	-1.23e-05	-1.73e-05	-0.000151174
1452.4	-2.89e-05	-2.02e-05	-4.61e-05	-0.000189045
1453.36	-2.62e-05	-3.05e-05	-7.33e-05	-0.000204604
1454.32	-2.2e-05	-3.41e-05	-8.88e-05	-0.000197173
1455.29	-2.64e-05	-2.81e-05	-9.38e-05	-0.000172811
1456.25	-4.49e-05	-1.62e-05	-9.48e-05	-0.000150194
1457.22	-3.82e-05	1.93e-06	-9.11e-05	-0.000114948
1458.18	-8.93e-06	2.76e-05	-8.58e-05	-5.32e-05
1459.15	-7.24e-07	5.45e-05	-8.4e-05	5.67e-06
1460.11	1.51e-05	7.65e-05	-8.02e-05	4.59e-05
1461.07	2.42e-05	8.71e-05	-6.83e-05	6.98e-05
1462.04	1.95e-05	8.6e-05	-5.36e-05	7.46e-05
1463	1.77e-05	7.88e-05	-4.51e-05	4.98e-05
1463.97	-1.16e-05	6.66e-05	-4.56e-05	-1.72e-06
1464.93	-6.02e-05	4.74e-05	-5.21e-05	-7.09e-05
1465.9	-6.53e-05	2.53e-05	-5.2e-05	-0.00014436
1466.86	-5.08e-05	1.33e-05	-3.99e-05	-0.000202821
1467.83	-4.17e-05	1.32e-05	-2.63e-05	-0.000241261
1468.79	-2.21e-05	1.74e-05	-1.9e-05	-0.000258338
1469.75	-8.82e-06	2.04e-05	-1.39e-05	-0.000248279
1470.72	-1.51e-05	1.81e-05	-1.21e-05	-0.000215428
1471.68	-3.49e-05	1.21e-05	-1.51e-05	-0.000180606
1472.65	-4.69e-05	5.89e-06	-2.2e-05	-0.00016018
1473.61	-4.13e-05	1.93e-06	-2.81e-05	-0.000155056
1474.58	-3.03e-05	-4.64e-07	-2.71e-05	-0.000150854
1475.54	-1.45e-05	-1.76e-06	-2.4e-05	-0.000144565
1476.51	-5.59e-06	-2.42e-06	-2.17e-05	-0.000140142
1477.47	-8.97e-06	-2.09e-06	-1.88e-05	-0.000126313
1478.43	-1.06e-05	-1.9e-06	-1.54e-05	-0.000108752
1479.4	-7.39e-06	-1.98e-06	-1.19e-05	-9.12e-05
1480.36	-2.72e-06	-1.46e-06	-7.69e-06	-7.52e-05
1481.33	-4.64e-06	-1.39e-06	-2.52e-06	-6.42e-05
1482.29	-1.67e-05	-1.16e-06	1.71e-06	-5.26e-05
1483.26	-2.62e-05	-5.64e-07	4.43e-06	-4.15e-05
1484.22	-2.91e-05	-8.37e-07	7.29e-06	-3.49e-05
1485.18	-2.43e-05	-1.48e-06	8.38e-06	-2.99e-05
1486.15	-2.62e-05	-1.69e-06	6.8e-06	-2.94e-05
1487.11	-4.85e-05	-2.72e-06	5.19e-07	-3.89e-05
1488.08	-5.83e-05	-4.81e-06	-1.28e-05	-5.36e-05
1489.04	-6.5e-05	-6.61e-06	-3.07e-05	-7.18e-05
1490.01	-8.77e-05	-9.22e-06	-4.61e-05	-8.91e-05
1490.97	-8.75e-05	-1.27e-05	-5.29e-05	-0.000104348
1491.94	-7.21e-05	-1.48e-05	-5.07e-05	-0.000117556
1492.9	-5.75e-05	-1.65e-05	-3.56e-05	-0.000122628
1493.86	-3.65e-05	-1.75e-05	-1.17e-05	-0.000118817
1494.83	-2.41e-05	-1.61e-05	5.93e-06	-0.000126196
1495.79	-1.47e-05	-1.24e-05	1.25e-05	-0.000164635
1496.76	-5.14e-06	-7.99e-06	2.04e-05	-0.000209765
1497.72	-3.81e-06	-3.38e-06	3.64e-05	-0.000218469
1498.69	8.81e-06	-3.87e-06	5.32e-05	-0.00017964
1499.65	3.25e-05	-7.38e-06	6.77e-05	-0.000107486
1500.62	2.94e-05	-4.16e-06	7.61e-05	-3.84e-05
1501.58	2.02e-05	-3.14e-07	7.45e-05	1.67e-05
1502.54	3.12e-05	2.1e-06	6.79e-05	7.1e-05
1503.51	4.24e-05	4.7e-06	5.88e-05	0.000122014
1504.47	3.07e-05	6.23e-06	4.46e-05	0.000158718
1505.44	7.06e-06	7.6e-06	2.71e-05	0.000178973
1506.4	1.62e-05	7e-06	7.3e-06	0.000182805
1507.37	2.62e-05	5.49e-06	-1.33e-05	0.000175024
1508.33	-7.93e-06	4.46e-06	-3.43e-05	0.000156202
1509.29	-3.9e-05	4.77e-06	-5.66e-05	0.000124166
1510.26	-5.31e-05	6.36e-06	-7.91e-05	8.82e-05
1511.22	-7.47e-05	9.45e-06	-0.000102881	5.03e-05
1512.19	-9.5e-05	1.36e-05	-0.000129919	9.69e-06
1513.15	-9.71e-05	1.89e-05	-0.000157854	-3.05e-05
1514.12	-8.82e-05	2.49e-05	-0.000175195	-6.09e-05
1515.08	-7.07e-05	3.06e-05	-0.000164944	-7.34e-05
1516.05	-4.28e-05	3.56e-05	-0.000123265	-7.84e-05
1517.01	-2.5e-05	4.02e-05	-6.61e-05	-9.9e-05
1517.97	-1.9e-05	4.62e-05	-1.22e-05	-0.000110977
1518.94	-2.06e-05	4.63e-05	2.57e-05	-7.93e-05
1519.9	-3.65e-05	3.55e-05	2.92e-05	-4.03e-05
1520.87	-5.31e-05	2.15e-05	-1.7e-05	-2.5e-05
1521.83	-7.61e-05	6.57e-06	-9.12e-05	-3.52e-05
1522.8	-0.00011	-7.65e-06	-0.000160536	-5.94e-05
1523.76	-0.000126	-1.48e-05	-0.000217296	-8.48e-05
1524.73	-0.000144	-1.67e-05	-0.000255994	-9.94e-05
1525.69	-0.000159	-1.5e-05	-0.000278207	-8.9e-05
1526.65	-0.000119	-7.91e-06	-0.000279987	-5.27e-05
1527.62	-6.02e-05	1.65e-06	-0.000256647	-3.08e-06
1528.58	-2.25e-05	1.22e-05	-0.000208057	5.67e-05
1529.55	4.94e-06	2.27e-05	-0.000133	0.000120214
1530.51	3.43e-05	3.14e-05	-2.9e-05	0.00016952
1531.48	6.78e-05	3.91e-05	0.0001	0.00020475
1532.44	0.000103	4.84e-05	0.000246064	0.000223901
1533.41	0.000119	6.46e-05	0.000399201	0.000215711
1534.37	0.00014	8.89e-05	0.000547741	0.000187367
1535.33	0.000189	0.000118058	0.000675873	0.000143959
1536.3	0.00023197	0.000150239	0.000779746	9.87e-05
1537.26	0.000256085	0.000188233	0.00085	6.15e-05
1538.23	0.000266009	0.000231966	0.00088	2.84e-05
1539.19	0.000277487	0.000276508	0.000869	3.97e-06
1540.16	0.000274287	0.000315697	0.000813941	-3.02e-05
1541.12	0.0001834	0.00034327	0.000717866	-9.48e-05
1542.08	4.42e-05	0.000353262	0.000582192	-0.000178635
1543.05	-4.09e-05	0.000339483	0.000410594	-0.000281134
1544.01	-8.44e-05	0.000309818	0.00021799	-0.000396219
1544.98	-0.000137	0.000268854	1.53e-05	-0.000489412
1545.94	-0.000196	0.000215738	-0.000175642	-0.000529242
1546.91	-0.000236	0.000157822	-0.000328569	-0.000526315
1547.87	-0.000245721	0.000100898	-0.000437969	-0.000474839
1548.84	-0.000241833	5.48e-05	-0.00050336	-0.000397464
1549.8	-0.00023552	2.21e-05	-0.000527341	-0.000340728
1550.76	-0.000217527	5.86e-06	-0.000528613	-0.000334654
1551.73	-0.000193	1.19e-05	-0.000520432	-0.000408808
1552.69	-0.000159	2.72e-05	-0.000497193	-0.000551504
1553.66	-0.000127	4.85e-05	-0.000455845	-0.000704418
1554.62	-8.69e-05	7.44e-05	-0.000393763	-0.000840998
1555.59	-2.92e-05	0.000104437	-0.000323086	-0.000937243
1556.55	-8.77e-06	0.000129755	-0.000254469	-0.000988991
1557.52	-3.78e-06	0.000144537	-0.000189	-0.00100637
1558.48	2.51e-05	0.000151512	-0.000137	-0.000990257
1559.44	1.91e-05	0.000151328	-0.0001	-0.00096169
1560.41	-1.44e-05	0.00015	-6.65e-05	-0.000918389
1561.37	-6.47e-06	0.000147	-3e-05	-0.00086337
1562.34	1.49e-05	0.000146	1.98e-06	-0.00081211
1563.3	3.28e-05	0.000146866	2.85e-05	-0.000753889
1564.27	4.19e-05	0.000146	5.22e-05	-0.000675933
1565.23	5.45e-05	0.000144	7.29e-05	-0.0005912
1566.19	7.6e-05	0.000145	9.2e-05	-0.000505346
1567.16	7.23e-05	0.000147029	0.00011347	-0.000422031
1568.12	6.74e-05	0.000148381	0.000134228	-0.000358875
1569.09	6.8e-05	0.000148	0.000148572	-0.00031325
1570.05	6.69e-05	0.000144	0.000157598	-0.000285141
1571.02	7.09e-05	0.00014	0.000163	-0.000269269
1571.98	6.28e-05	0.000135	0.000166	-0.00025761
1572.95	6.81e-05	0.000128325	0.000169517	-0.000244531
1573.91	7.53e-05	0.000124053	0.000174442	-0.000239076
1574.87	7.3e-05	0.000121866	0.000179326	-0.000237794
1575.84	0.000113	0.000121266	0.000180782	-0.000235347
1576.8	0.000125	0.000119709	0.000181377	-0.000235759
1577.77	5.91e-05	0.000119836	0.000183	-0.000235117
1578.73	3.39e-05	0.000122292	0.000185	-0.00023941
1579.7	6.71e-05	0.000126921	0.00019	-0.000253987
1580.66	7.9e-05	0.000135103	0.000197	-0.000270253
1581.63	6.81e-05	0.000140698	0.000206	-0.000278316
1582.59	6.88e-05	0.000143052	0.000214	-0.000284657
1583.55	6.72e-05	0.000145	0.000223	-0.000286305
1584.52	5.39e-05	0.000145	0.000232	-0.000279774
1585.48	5.15e-05	0.000144	0.000236	-0.000266828
1586.45	4.29e-05	0.000139	0.000234	-0.000245028
1587.41	1.38e-05	0.000133	0.000228	-0.000209212
1588.38	-6.35e-06	0.000129	0.000221	-0.000165945
1589.34	-9.32e-06	0.000124	0.000212	-0.000129274
1590.31	-1.16e-05	0.000119	0.000204	-9.6e-05
1591.27	-1.66e-05	0.000113	0.000196	-6.7e-05
1592.23	-1.98e-05	0.000106	0.00019	-3.99e-05
1593.2	-3.64e-05	9.84e-05	0.000185	-1.13e-05
1594.16	-5.89e-05	9.03e-05	0.00018	1.46e-05
1595.13	-4.93e-05	8.2e-05	0.000173	4.08e-05
1596.09	-3.59e-05	7.48e-05	0.000165	6.2e-05
1597.06	-4.06e-05	6.95e-05	0.000161	7.24e-05
1598.02	-4.09e-05	6.66e-05	0.000166	8.14e-05
1598.98	-4.4e-05	6.49e-05	0.000182	8.41e-05
1599.95	-5.42e-05	6.19e-05	0.000199	7.42e-05
1600.91	-6.53e-05	5.44e-05	0.000208	4.99e-05
1601.88	-8.15e-05	3.94e-05	0.000205	1.78e-05
1602.84	-0.000101	2.11e-05	0.000195	-9.04e-06
1603.81	-0.000113	7.38e-06	0.000178	-2.55e-05
1604.77	-0.000112	-2.48e-06	0.000151	-3.19e-05
1605.74	-0.000106	-1.27e-05	0.000113	-2.92e-05
1606.7	-0.0001	-2.08e-05	7.6e-05	-2.03e-05
1607.66	-9.65e-05	-2.32e-05	5.17e-05	-6.72e-07
1608.63	-9e-05	-1.79e-05	4.04e-05	2.73e-05
1609.59	-8.71e-05	-5.43e-06	3.92e-05	4.92e-05
1610.56	-9.62e-05	1.17e-05	4.5e-05	5.89e-05
1611.52	-9.96e-05	2.85e-05	5.15e-05	4.85e-05
1612.49	-0.000108	4.12e-05	5.66e-05	1.92e-05
1613.45	-0.000121	4.47e-05	5.98e-05	-3.19e-05
1614.42	-0.000127	3.64e-05	6.22e-05	-0.000109294
1615.38	-0.000135	2.43e-05	6.24e-05	-0.000202161
1616.34	-0.000128601	1.37e-05	5.14e-05	-0.000287973
1617.31	-0.000132284	7.64e-06	1.85e-05	-0.000367129
1618.27	-0.000172638	7.89e-06	-3.33e-05	-0.000434918
1619.24	-0.000194	1.34e-05	-9.06e-05	-0.000491651
1620.2	-0.000186	1.75e-05	-0.000131	-0.000543637
1621.17	-0.000179	1.79e-05	-0.000142	-0.000571025
1622.13	-0.000166	1.66e-05	-0.00012	-0.000575241
1623.09	-0.000144	1.23e-05	-7.48e-05	-0.000563156
1624.06	-0.000137	2.97e-06	-2.41e-05	-0.000521832
1625.02	-0.000147	-5.59e-06	2.77e-05	-0.00045001
1625.99	-0.000136	-4.81e-06	7.62e-05	-0.000357658
1626.95	-0.000106	3.72e-06	0.000113	-0.000267007
1627.92	-7.63e-05	2.09e-05	0.000139	-0.000173635
1628.88	-4.92e-05	4.22e-05	0.000153	-7.29e-05
1629.85	-3.09e-05	7.21e-05	0.000164	1.54e-05
1630.81	-5.24e-06	0.000113	0.000179	0.000107514
1631.77	2.32e-05	0.000163	0.000197	0.000196084
1632.74	5.82e-05	0.000224	0.000218	0.0002655
1633.7	8.27e-05	0.000288	0.00024	0.000321127
1634.67	7.21e-05	0.000344	0.000249	0.000362236
1635.63	6.59e-05	0.000373	0.000219	0.000392509
1636.6	2.87e-05	0.000368	0.000143	0.00038587
1637.56	-7.19e-05	0.00033	2.87e-05	0.000380236
1638.53	-0.00015	0.00028	-8.4e-05	0.00042352
1639.49	-0.000161	0.000235	-0.000146	0.000485163
1640.45	-0.00013	0.000198	-0.00014477	0.000595819
1641.42	-7.91e-05	0.000181	-9.61e-05	0.000735973
1642.38	-3.29e-06	0.000166	-3.13e-05	0.000829053
1643.35	4.94e-05	0.000146406	1.87e-05	0.000872381
1644.31	3.86e-05	0.000126366	2.36e-05	0.000882926
1645.28	1.95e-05	9.81e-05	-1.53e-05	0.000866632
1646.24	-6.36e-06	6.25e-05	-8.18e-05	0.000788868
1647.2	-6.81e-05	4e-05	-0.00016403	0.000676758
1648.17	-0.000148	3.95e-05	-0.00024816	0.000537949
1649.13	-0.000222648	3.96e-05	-0.000335338	0.000367316
1650.1	-0.000284261	2.13e-05	-0.000415378	0.00020302
1651.06	-0.000345066	-4.35e-05	-0.000457746	6.51e-05
1652.03	-0.000399806	-0.000159561	-0.000461671	-4.63e-05
1652.99	-0.000449474	-0.000313824	-0.000468251	-0.000106371
1653.96	-0.000523276	-0.000475	-0.000506767	-0.000152097
1654.92	-0.00059422	-0.000586	-0.000575957	-0.000244307
1655.88	-0.000589891	-0.00061	-0.000604338	-0.000294201
1656.85	-0.000474499	-0.000542	-0.000536713	-0.000249763
1657.81	-0.00025992	-0.000407	-0.000376736	-0.000161784
1658.78	-3.45e-05	-0.000266	-0.00016592	-7e-05
1659.74	0.000123	-0.00016	3.81e-05	-5.3e-07
1660.71	0.000209	-9.51e-05	0.00020789	-1.5e-05
1661.67	0.000238	-6e-05	0.000338952	-9.11e-05
1662.64	0.000233	-4.96e-05	0.000430392	-0.000200366
1663.6	0.000179	-5.27e-05	0.000472384	-0.000323174
1664.56	9.37e-05	-6.98e-05	0.000452899	-0.000387955
1665.53	4.81e-05	-9.24e-05	0.000376737	-0.000394058
1666.49	3.26e-05	-9.77e-05	0.000286713	-0.000338851
1667.46	1.79e-05	-8.01e-05	0.00021303	-0.000245782
1668.42	1.62e-05	-4.94e-05	0.000160599	-0.000153475
1669.39	2.56e-05	-2.17e-05	0.000128828	-6.77e-05
1670.35	5.21e-05	-2.02e-06	0.000115027	-1.98e-05
1671.32	7.69e-05	5.56e-06	0.000124635	-9.83e-06
1672.28	7.97e-05	-2.56e-06	0.000153	-3.8e-05
1673.24	6.28e-05	-2.38e-05	0.000161615	-0.000126121
1674.21	1.64e-05	-6.08e-05	0.000127051	-0.000237833
1675.17	-5.61e-05	-0.000108	4.71e-05	-0.000351985
1676.14	-0.00010055	-0.000149	-5.54e-05	-0.000446878
1677.1	-0.000119799	-0.000174	-0.000137811	-0.000482668
1678.07	-0.000131664	-0.000179	-0.000175393	-0.000470749
1679.03	-0.000118121	-0.000166	-0.000158	-0.000415978
1679.99	-8.22e-05	-0.000139	-0.000109	-0.000335776
1680.96	-3.75e-05	-0.000104	-5.22e-05	-0.000226506
1681.92	1.87e-06	-6.53e-05	2.45e-06	-9.88e-05
1682.89	5.67e-05	-2.74e-05	5.24e-05	3.45e-05
1683.85	8.29e-05	1.02e-05	9.16e-05	0.000172026
1684.82	5.48e-05	3.94e-05	0.000107	0.000306451
1685.78	8.04e-05	4.79e-05	9.8e-05	0.000425011
1686.75	0.00012	3.98e-05	7.42e-05	0.000486638
1687.71	0.000122	2.64e-05	5.76e-05	0.000471625
1688.67	0.000136	1.26e-05	7.09e-05	0.000376269
1689.64	0.000142	3.42e-06	0.000114	0.000218862
1690.6	0.000123	-1.1e-06	0.000166	3.08e-05
1691.57	0.000116	-5.08e-06	0.000204	-0.000158725
1692.53	0.00012	-2.02e-05	0.000209	-0.000331781
1693.5	0.000111	-4.99e-05	0.00018	-0.000467113
1694.46	7.68e-05	-7.46e-05	0.000136	-0.000552572
1695.43	5.54e-05	-6.69e-05	0.000118	-0.000578597
1696.39	7.42e-05	-3.06e-05	0.000149	-0.000532084
1697.35	8.51e-05	3.84e-06	0.000206	-0.000443271
1698.32	8.94e-05	2.26e-05	0.000257	-0.000343678
1699.28	0.000115	2.8e-05	0.000287	-0.000256593
1700.25	0.000134	2.49e-05	0.000299	-0.000186846
1701.21	0.000141	2.07e-05	0.000299	-0.000121736
1702.18	0.000132	1.82e-05	0.000292	-7.1e-05
1703.14	0.000128	1.52e-05	0.00028	-3.21e-05
1704.1	0.000139	1.23e-05	0.000265	-1.16e-06
1705.07	0.000146	1.02e-05	0.000249	2.27e-05
1706.03	0.000138	8.49e-06	0.000236153	4.67e-05
1707	0.000133	7.36e-06	0.000222598	6.85e-05
1707.96	0.000129	6.79e-06	0.000210305	8.56e-05
1708.93	0.000116	4.57e-06	0.00019752	0.00010256
1709.89	0.000118	2.11e-06	0.000183065	0.00011889
1710.86	0.000125	1.14e-06	0.00016812	0.000131974
1711.82	0.000119	-2.2e-07	0.000153427	0.000139676
1712.78	0.000118	-1.53e-06	0.000138715	0.000144888
1713.75	0.000134	-2.81e-06	0.000124143	0.00014346
1714.71	0.000152	-3.9e-06	0.00010976	0.000130214
1715.68	0.000153	-5.29e-06	9.57e-05	0.000107302
1716.64	0.000145	-5.16e-06	8.17e-05	7.76e-05
1717.61	0.000143	-5.92e-06	6.55e-05	3.87e-05
1718.57	0.000125	-9.72e-06	4.98e-05	-4.5e-06
1719.54	8.9e-05	-1.18e-05	3.34e-05	-4.5e-05
1720.5	7.26e-05	-1.42e-05	1.39e-05	-8.67e-05
1721.46	7.11e-05	-1.85e-05	-8.96e-06	-0.000134393
1722.43	6.47e-05	-2.38e-05	-3.67e-05	-0.000184563
1723.39	5.39e-05	-3.02e-05	-6.74e-05	-0.000228887
1724.36	3.82e-05	-3.71e-05	-9.84e-05	-0.000269203
1725.32	1.7e-05	-4.2e-05	-0.000128	-0.000302631
1726.29	5.75e-06	-4.1e-05	-0.000149	-0.000328408
1727.25	2.14e-06	-3.51e-05	-0.000156	-0.000347163
1728.22	-7.24e-07	-2.76e-05	-0.000151	-0.000348679
1729.18	4.14e-06	-2.01e-05	-0.000139424	-0.000330357
1730.14	1.43e-05	-1.43e-05	-0.000127808	-0.000301728
1731.11	2.78e-05	-9.35e-06	-0.000120356	-0.000267183
1732.07	2.82e-05	-5.79e-06	-0.000118647	-0.000232637
1733.04	5.39e-06	-3e-06	-0.000123988	-0.000202226
1734	-1.74e-05	-1.79e-06	-0.000132048	-0.000169789
1734.97	-4.34e-06	-5.4e-07	-0.000140537	-0.0001281
1735.93	3.04e-05	4.29e-06	-0.000145548	-8.21e-05
1736.89	5.09e-05	9.54e-06	-0.000144768	-3.99e-05
1737.86	6.83e-05	1.41e-05	-0.00013712	1.09e-05
1738.82	8.64e-05	1.7e-05	-0.00012297	6.65e-05
1739.79	9.39e-05	1.85e-05	-0.000107136	0.000119502
1740.75	0.000103	2.01e-05	-9.09e-05	0.00017636
1741.72	0.000108	2.02e-05	-7.65e-05	0.000229442
1742.68	0.000105	1.86e-05	-6.47e-05	0.000271036
1743.65	0.000109	1.67e-05	-5.64e-05	0.00030439
1744.61	0.000114	1.37e-05	-4.97e-05	0.000326085
1745.57	0.000111	1.11e-05	-4.12e-05	0.000336818
1746.54	0.000107	8.27e-06	-3.37e-05	0.000341285
1747.5	0.000104	6.07e-06	-2.94e-05	0.000338963
1748.47	9.88e-05	5.45e-06	-2.54e-05	0.000336226
1749.43	8.55e-05	4.27e-06	-2.12e-05	0.000335759
1750.4	6.14e-05	3.11e-06	-1.79e-05	0.000332034
1751.36	4.67e-05	2.46e-06	-1.5e-05	0.000325075
1752.33	5.81e-05	1.01e-06	-1.13e-05	0.000314086
1753.29	6.51e-05	1.1e-07	-7.68e-06	0.000293818
1754.25	5.96e-05	-1.53e-08	-4.82e-06	0.000266104
1755.22	6.17e-05	-4.35e-07	-1.23e-06	0.000233725
1756.18	6.73e-05	-1.27e-06	1.01e-06	0.000197025
1757.15	6.62e-05	-2.88e-06	2.92e-06	0.000160064
1758.11	5.72e-05	-4.46e-06	5.45e-06	0.000124302
1759.08	4.46e-05	-5.18e-06	6e-06	8.94e-05
1760.04	3.99e-05	-5.46e-06	7.31e-06	5.45e-05
1761	2.97e-05	-6.14e-06	9.46e-06	1.77e-05
1761.97	1.64e-05	-7.22e-06	1.19e-05	-2.04e-05
1762.93	2.32e-05	-8.38e-06	1.61e-05	-5.72e-05
1763.9	1.98e-05	-1.03e-05	2.03e-05	-9.6e-05
1764.86	4.84e-06	-1.27e-05	2.2e-05	-0.000136805
1765.83	4.95e-06	-1.49e-05	1.97e-05	-0.000175377
1766.79	5.64e-06	-1.56e-05	1.14e-05	-0.000208717
1767.76	-2.59e-06	-1.45e-05	-6.75e-07	-0.000230927
1768.72	-1.89e-06	-1.04e-05	-1.25e-05	-0.000234122
1769.68	5.94e-06	-2.77e-06	-2.16e-05	-0.000216837
1770.65	4.53e-06	4.81e-06	-2.48e-05	-0.000187707
1771.61	-6.53e-06	9.45e-06	-2.26e-05	-0.000152835
1772.58	-1.47e-05	1.09e-05	-1.78e-05	-0.00011936
1773.54	-5.79e-06	9.61e-06	-1.2e-05	-8.86e-05
1774.51	5.41e-06	7.47e-06	-7.51e-06	-6.43e-05
1775.47	9.22e-06	5.01e-06	-4.42e-06	-4.82e-05
1776.44	1.26e-05	3.39e-06	-1.93e-06	-3.6e-05
1777.4	8.08e-06	2.76e-06	-8.62e-07	-2.67e-05
1778.36	9.66e-06	2.23e-06	-5.37e-07	-2e-05
1779.33	1.38e-05	1.62e-06	2.08e-08	-1.44e-05
1780.29	1.33e-05	9.26e-07	4.81e-07	-1.13e-05
1781.26	2.02e-05	3.14e-07	1.16e-06	-9.96e-06
1782.22	2.2e-05	-2.51e-07	1.76e-06	-7.92e-06
1783.19	1.28e-05	-3.73e-07	1.23e-06	-5.42e-06
1784.15	1.4e-05	-9.96e-07	1.37e-06	-5.44e-06
1785.12	1.84e-05	-1.86e-06	2.3e-06	-5.72e-06
1786.08	1.74e-05	-2.1e-06	2.99e-06	-4.19e-06
1787.04	1.84e-05	-2.28e-06	3.76e-06	-3.85e-06
1788.01	1.95e-05	-1.92e-06	3.64e-06	-3.52e-06
1788.97	1.55e-05	-9.29e-07	3.5e-06	-2.94e-06
1789.94	1.69e-05	-4e-07	2.65e-06	-2.77e-06
1790.9	2.49e-05	-6.96e-07	2.11e-06	-3.27e-06
1791.87	1.72e-05	-8.95e-07	2.72e-06	-4.03e-06
1792.83	-1.35e-06	-1.28e-06	2.71e-06	-4.1e-06
1793.79	8.45e-07	-2.05e-06	3.62e-06	-2.03e-06
1794.76	9.77e-06	-2.33e-06	4.67e-06	-8.26e-07
1795.72	9.25e-06	-2.21e-06	4.96e-06	-2.17e-07
1796.69	9.75e-06	-1.74e-06	4.12e-06	3.53e-07
1797.65	1.26e-05	-1.47e-06	3.52e-06	5.76e-07
1798.62	1.6e-05	-1.64e-06	3.39e-06	1.31e-06
1799.58	1.05e-05	-1.91e-06	2.79e-06	4.46e-07
1800.55	-2.32e-06	-2.14e-06	3.18e-06	1.6e-06
1801.51	-5.35e-06	-2.48e-06	4.1e-06	2.62e-06
1802.47	-3.79e-08	-2.26e-06	4.76e-06	2.79e-06
[truncated: 2,280 more rows]

## Sheet: Fig 3b right
ROS (+)Nb16
[truncated: 3,426 more rows]

[truncated: 38 more sheets: Fig 3d, Fig 5b left, Fig 5b right, Fig 5c, Fig 5d left, Fig 5d right, Fig 5e left , Fig 5e right, Fig 5f , Fig 6b, Fig 6d left, Fig 6d right, Fig 6e, Fig 6f left, Fig 6f right, Fig 6g, Fig S4a, left, Fig S4a, right, Fig S4b, left, Fig S4b, right …]
